# Supplementary material for: The twin-beginnings of COVID-19 in Asia and Europe—one prevails quickly
Source: Natl Sci Rev. 2021 Dec 11;9(4):nwab223. doi: 10.1093/nsr/nwab223 (PMC9046579; doi:10.1093/nsr/nwab223)
Supplement: nwab223_Supplemental_Files [file nwab223_supplemental_files.zip]

Archive with 2 entries (2 files):
- TableS1-S7.xlsx
- Supplement.docx
