# Supplementary material for: The twin-beginnings of COVID-19 in Asia and Europe—one prevails quickly
Source: Natl Sci Rev. 2021 Dec 11;9(4):nwab223. doi: 10.1093/nsr/nwab223 (PMC9046579; doi:10.1093/nsr/nwab223)
Supplement: nwab223_Supplemental_Files [file nwab223_supplemental_files.zip › TableS1-S7.xlsx]

## Sheet: Table S1
Table S1. The site frequency over time in UK.
Only mutations that reach the frequency cutoff of 0.3 at their peaks are retained.
The frequency of each SNP site is shown by one week gap. The first time period (2020-03-04(421)) includes all sequences up to the onset day from GISAID database. The total number of sequences at each time period is shown in parenthesis in the first row.
snpUID	Group	snpType	geneName	AAChange	2020-03-04(421)	2020-03-11(582)	2020-03-18(1285)	2020-03-25(2963)	2020-04-01(4727)	2020-04-08(4512)	2020-04-15(3776)	2020-04-22(3331)	2020-04-29(2405)	2020-05-06(2122)	2020-05-13(1546)	2020-05-20(1214)	2020-05-27(721)	2020-06-03(662)	2020-06-10(1270)	2020-06-17(2451)	2020-06-24(1412)	2020-07-01(744)	2020-07-08(644)	2020-07-15(440)	2020-07-22(647)	2020-07-29(496)	2020-08-05(630)	2020-08-12(1197)	2020-08-19(1360)	2020-08-26(1626)	2020-09-02(2477)	2020-09-09(2505)	2020-09-16(3125)	2020-09-23(3874)	2020-09-30(4481)	2020-10-07(6632)	2020-10-14(5328)	2020-10-21(7678)	2020-10-28(6159)	2020-11-04(8714)	2020-11-11(8366)	2020-11-18(9465)	2020-11-25(5409)	2020-12-02(3255)	2020-12-09(4970)	2020-12-16(10881)	2020-12-23(9076)	2020-12-30(7304)	2021-01-06(9954)
241_C_T	W0(D614G group)	non-coding	non-coding	non-coding	260	323	582	1696	3363	3672	3262	2927	2198	1998	1491	1176	683	646	1230	2390	1372	732	628	432	638	485	623	1194	1349	1619	2403	2449	3103	3864	4466	6533	5209	7575	6068	8655	8255	9203	5376	3241	4915	10761	9030	7076	9835
3037_C_T		synonymous SNV	ORF1a;ORF1ab;nsp3	F924F	260	319	578	1702	3370	3694	3280	2946	2210	1997	1494	1178	703	651	1256	2420	1393	738	640	436	640	492	625	1195	1358	1622	2472	2501	3124	3874	4481	6630	5326	7672	6157	8713	8366	9462	5408	3253	4961	10852	9056	7291	9944
14408_C_T		nonsynonymous SNV	ORF1ab;nsp12	P4715L	260	319	581	1702	3365	3693	3276	2956	2214	1999	1494	1179	704	651	1255	2420	1393	738	640	436	640	491	625	1195	1357	1620	2472	2501	3115	3872	4479	6624	5318	7669	6153	8709	8358	9462	5403	3252	4957	10854	9057	7290	9941
23403_A_G		nonsynonymous SNV	S	D614G	260	320	582	1703	3373	3696	3280	2954	2218	2003	1496	1179	704	651	1257	2422	1392	738	640	437	640	493	627	1196	1359	1623	2472	2503	3124	3874	4481	6631	5325	7675	6159	8714	8366	9465	5408	3254	4963	10859	9061	7295	9946
28881_G_A	W1	nonsynonymous SNV	N	R203K	115	185	266	937	1886	2085	1893	1801	1358	1292	939	757	464	450	1003	2067	1189	664	569	364	536	413	497	927	841	807	1165	1130	1256	1212	1486	1834	1199	1732	1214	1642	1539	1979	1110	758	1391	4850	4719	4818	7452
28882_G_A		synonymous SNV	N	R203R	115	185	265	934	1883	2082	1894	1801	1359	1292	939	757	464	450	1003	2067	1189	664	569	364	536	413	497	926	839	804	1158	1124	1256	1211	1485	1833	1198	1732	1214	1637	1538	1977	1110	758	1387	4847	4717	4816	7452
28883_G_C		nonsynonymous SNV	N	G204R	115	185	265	934	1883	2082	1893	1801	1358	1292	939	757	464	450	1003	2067	1189	664	569	364	536	413	497	926	839	804	1158	1124	1257	1211	1485	1833	1198	1733	1214	1638	1538	1977	1110	758	1387	4847	4718	4816	7451
204_G_T	W2	non-coding	non-coding	non-coding	0	1	1	0	0	0	0	0	0	1	0	0	0	3	0	1	0	0	1	6	4	4	9	30	89	177	371	597	808	1160	1428	2266	2084	3070	2729	3931	3734	3754	2646	1632	2346	3727	2838	1655	1671
445_T_C		synonymous SNV	ORF1a;ORF1ab;nsp1	V60V	0	1	0	1	0	0	0	0	0	0	1	0	0	7	0	2	0	0	1	0	3	11	29	82	192	351	648	901	1262	1809	2272	3729	3340	4932	4180	5988	5852	6324	3797	2239	3208	5405	3899	2253	2261
6286_C_T		synonymous SNV	ORF1a;ORF1ab;nsp3	T2007T	0	1	0	2	3	6	4	0	0	1	1	0	0	7	0	2	0	0	1	0	3	11	29	82	192	351	649	903	1262	1814	2276	3727	3345	4945	4188	6019	5890	6357	3838	2248	3222	5418	3904	2257	2278
21255_G_C		synonymous SNV	ORF1ab;nsp16	A199A	0	1	0	2	0	2	1	0	0	0	1	0	0	7	0	2	0	0	1	0	4	12	29	88	193	349	643	889	1247	1801	2249	3681	3329	4894	4170	5954	5803	6232	3759	2184	3194	5361	3881	2242	2265
21614_C_T		nonsynonymous SNV	S	L18F	1	0	3	0	17	15	19	15	11	5	12	8	12	9	14	32	49	16	5	11	12	0	21	27	85	133	268	477	663	978	1180	1890	1700	2577	2369	3423	3314	3265	2297	1437	2118	3489	2690	1651	1713
22227_C_T		nonsynonymous SNV	S	A222V	0	1	0	3	1	1	0	1	0	0	2	1	1	8	2	4	1	0	2	1	6	11	30	95	197	352	662	936	1287	1846	2292	3731	3357	4947	4210	6022	5879	6367	3841	2233	3225	5424	3899	2267	2273
26801_C_G		synonymous SNV	M	L93L	0	1	0	5	0	0	0	0	0	0	1	0	0	7	0	2	0	0	1	0	3	11	28	83	191	350	645	898	1254	1807	2260	3714	3327	4928	4180	5995	5855	6336	3830	2246	3213	5399	3895	2249	2261
27944_C_T		synonymous SNV	ORF8	H17H	0	1	0	0	1	0	1	0	0	1	1	0	0	5	0	2	1	2	1	0	3	3	11	38	114	217	429	651	915	1276	1695	2795	2536	3717	3260	4651	4494	4511	2983	1821	2582	4106	3066	1798	1809
28932_C_T		nonsynonymous SNV	N	A220V	0	1	0	1	0	0	2	3	0	0	1	0	0	7	0	2	0	0	1	0	3	11	28	82	192	352	647	895	1254	1806	2260	3713	3332	4933	4189	5996	5849	6257	3825	2243	3215	5412	3898	2257	2268
29645_G_T		nonsynonymous SNV	ORF10	V30L	0	1	1	3	2	0	0	0	0	0	2	0	0	7	0	5	1	0	1	0	3	11	28	82	192	350	653	907	1263	1816	2269	3728	3345	4962	4198	6026	5874	6306	3810	2248	3213	5412	3899	2261	2275
913_C_T	W3(Alpha)	synonymous SNV	ORF1a;ORF1ab;nsp2	S216S	0	0	0	1	3	7	1	0	1	2	0	0	0	0	1	0	0	0	0	0	0	0	0	0	0	0	0	0	0	3	2	1	4	17	19	127	306	738	525	455	1092	4341	4357	4628	7232
3267_C_T		nonsynonymous SNV	ORF1a;ORF1ab;nsp3	T1001I	0	0	0	0	1	2	1	0	0	1	0	0	0	1	8	1	0	0	0	0	0	0	0	0	1	1	2	6	1	4	3	5	8	19	24	132	308	741	553	461	1093	4367	4399	4658	7300
5388_C_A		nonsynonymous SNV	ORF1a;ORF1ab;nsp3	A1708D	0	0	0	0	0	0	0	0	0	0	0	0	0	0	0	0	0	0	0	0	0	0	0	0	0	0	0	0	0	3	1	1	4	16	17	122	301	730	535	453	1083	4312	4360	4618	7251
5986_C_T		synonymous SNV	ORF1a;ORF1ab;nsp3	F1907F	0	0	0	1	0	4	0	0	2	1	4	0	0	0	0	0	0	0	0	0	0	0	1	0	1	0	0	4	7	5	14	6	10	30	26	132	327	762	560	459	1092	4361	4396	4657	7295
6954_T_C		nonsynonymous SNV	ORF1a;ORF1ab;nsp3	I2230T	0	0	0	1	0	1	0	0	0	1	0	0	0	0	0	0	0	0	0	0	0	0	0	0	0	0	0	0	0	3	2	4	7	18	19	129	310	743	555	451	1090	4362	4382	4636	7250
14676_C_T		synonymous SNV	ORF1ab;nsp12	P4804P	0	0	0	0	0	0	0	4	1	2	0	2	1	3	1	9	5	2	4	0	0	0	0	0	0	0	1	1	0	3	2	7	7	35	35	159	368	771	580	460	1099	4372	4406	4669	7311
15279_C_T		synonymous SNV	ORF1ab;nsp12	H5005H	0	0	0	0	0	0	0	0	0	0	0	0	0	0	0	0	0	0	0	0	0	0	0	0	0	0	0	3	7	7	11	3	15	24	21	130	319	740	553	454	1094	4367	4395	4656	7301
16176_T_C		synonymous SNV	ORF1ab;nsp12	T5304T	0	0	0	0	0	0	0	0	0	0	0	0	0	0	0	0	0	0	0	0	0	0	0	0	0	0	0	0	0	3	2	1	4	16	17	124	306	739	552	455	1090	4365	4394	4658	7297
23063_A_T		nonsynonymous SNV	S	N501Y	0	0	0	0	0	0	0	0	0	0	0	0	0	0	1	0	0	0	0	0	0	0	0	0	0	0	0	2	0	9	10	23	31	53	76	188	386	794	599	490	1114	4394	4421	4663	7295
23271_C_A		nonsynonymous SNV	S	A570D	0	0	0	0	0	0	0	0	0	0	0	0	0	0	0	0	0	0	0	0	0	0	0	0	0	0	0	0	0	3	2	1	4	16	17	124	304	739	552	455	1090	4365	4397	4658	7298
23604_C_A		nonsynonymous SNV	S	P681H	0	0	0	1	0	0	0	0	0	0	0	0	0	0	0	0	0	0	0	0	0	0	0	0	0	0	0	0	1	6	3	1	5	19	22	128	313	772	569	462	1091	4378	4410	4661	7313
23709_C_T		nonsynonymous SNV	S	T716I	0	0	0	0	2	2	0	1	3	2	3	0	0	0	0	3	7	1	1	1	0	0	0	0	0	0	0	0	0	4	6	6	7	19	20	125	305	744	553	456	1090	4363	4399	4660	7302
24506_T_G		nonsynonymous SNV	S	S982A	0	0	0	0	0	0	0	0	0	0	0	0	0	0	0	0	0	0	0	0	0	0	0	0	0	0	0	0	0	3	2	1	4	16	17	124	306	739	551	454	1089	4365	4397	4656	7299
24914_G_C		nonsynonymous SNV	S	D1118H	0	0	0	0	0	0	0	0	0	0	0	0	0	0	0	0	0	0	0	0	0	0	0	0	0	0	0	0	0	3	2	1	4	16	17	124	303	739	552	455	1089	4370	4402	4657	7299
27972_C_T		stopgain	ORF8	Q27X	0	0	3	2	2	3	4	2	1	0	8	1	0	0	1	1	0	0	0	0	0	0	0	0	0	1	1	0	1	4	5	5	5	20	18	127	307	728	544	448	1070	4260	4372	4639	7250
28048_G_T		nonsynonymous SNV	ORF8	R52I	0	0	0	0	0	1	0	1	1	0	0	0	0	0	0	0	0	0	0	1	3	3	1	0	1	0	1	0	0	5	9	5	6	16	17	126	306	722	545	446	1070	4255	4366	4639	7247
28111_A_G		nonsynonymous SNV	ORF8	Y73C	0	0	0	0	0	0	0	0	0	0	0	0	0	0	0	0	0	0	0	0	0	0	0	0	0	0	0	0	0	3	2	1	4	16	17	124	304	739	554	452	1090	4357	4389	4649	7258
28280_G_C		nonsynonymous SNV	N	D3H	0	0	0	2	1	5	7	0	0	0	0	0	0	0	0	0	0	0	0	0	0	0	0	0	0	0	0	0	0	3	2	1	4	16	17	124	302	736	553	455	1088	4364	4396	4657	7299
28281_A_T		nonsynonymous SNV	N	D3V	0	0	0	2	1	5	7	0	0	0	0	0	0	0	0	0	0	0	0	0	0	0	0	0	0	0	0	0	0	3	2	1	4	16	17	124	303	736	553	455	1088	4365	4396	4658	7300
28282_T_A		nonsynonymous SNV	N	D3E	0	0	0	2	1	5	7	0	0	0	0	0	0	0	0	0	0	0	0	0	0	0	0	0	0	0	0	0	0	3	2	2	7	20	17	124	303	736	553	455	1088	4365	4396	4657	7300
28977_C_T		nonsynonymous SNV	N	S235F	0	0	0	0	0	0	0	0	0	0	0	0	0	0	0	0	0	0	0	0	0	0	0	0	0	0	0	0	0	4	2	1	4	17	18	124	304	732	550	455	1081	4362	4392	4661	7295
210_G_T	W4(Delta)	non-coding	non-coding	non-coding	0	0	0	0	0	0	2	0	1	0	0	1	1	0	2	4	0	0	0	0	1	0	0	1	0	1	0	3	4	5	3	4	3	18	11	15	23	51	30	25	40	115	70	77	128
4181_G_T		nonsynonymous SNV	ORF1a;ORF1ab;nsp3	A1306S	0	0	0	0	0	0	0	0	0	0	0	0	0	0	0	0	0	0	0	0	0	0	0	0	1	0	0	2	0	1	2	6	6	6	8	1	2	2	3	0	1	0	0	0	0
6402_C_T		nonsynonymous SNV	ORF1a;ORF1ab;nsp3	P2046L	0	0	1	3	0	0	2	2	0	0	0	0	0	0	0	0	0	0	0	0	0	0	0	0	0	0	0	3	15	8	17	20	21	33	10	53	22	25	19	1	6	25	7	2	7
7124_C_T		nonsynonymous SNV	ORF1a;ORF1ab;nsp3	P2287S	0	0	0	0	1	0	0	0	0	0	0	0	0	0	0	0	0	0	0	0	1	0	0	0	0	0	0	0	0	0	0	1	0	0	1	1	9	2	0	1	2	13	3	1	0
7851_C_T		nonsynonymous SNV	ORF1a;ORF1ab;nsp3	A2529V	0	0	1	5	0	4	1	0	1	9	11	20	3	7	5	4	1	1	0	0	0	0	0	0	0	1	1	0	0	0	2	1	1	3	0	1	2	0	3	1	0	3	3	3	1
8986_C_T		synonymous SNV	ORF1a;ORF1ab;nsp4	D2907D	0	0	0	0	0	1	0	0	0	0	0	0	0	0	0	0	0	0	0	0	0	0	0	0	0	0	0	0	0	0	0	2	0	0	1	2	0	3	0	0	0	0	11	9	8
9053_G_T		nonsynonymous SNV	ORF1a;ORF1ab;nsp4	V2930L	0	0	0	0	0	0	0	2	0	0	0	0	0	0	0	0	0	0	0	0	0	0	0	0	0	0	0	0	0	0	0	0	0	0	0	0	1	0	0	0	0	0	2	0	0
10029_C_T		nonsynonymous SNV	ORF1a;ORF1ab;nsp4	T3255I	0	0	1	1	0	2	0	0	0	1	3	0	0	0	0	0	0	0	0	0	0	0	0	0	0	0	0	3	0	0	1	3	0	0	1	4	5	14	9	0	1	2	2	4	2
11201_A_G		nonsynonymous SNV	ORF1a;ORF1ab;nsp6	T3646A	0	0	0	0	0	0	0	0	0	0	0	0	0	0	0	0	0	0	0	0	0	0	0	0	0	0	0	0	0	0	0	0	0	0	0	0	1	0	3	6	27	32	25	11	3
11332_A_G		synonymous SNV	ORF1a;ORF1ab;nsp6	V3689V	0	0	0	0	0	0	0	0	0	0	0	0	0	0	0	0	0	0	0	0	0	0	0	0	0	0	0	0	0	0	0	0	0	0	0	0	0	0	0	0	0	0	0	0	0
15451_G_A		nonsynonymous SNV	ORF1ab;nsp12	G5063S	0	0	0	0	0	0	1	0	0	0	0	0	0	0	0	0	1	0	0	0	0	0	0	2	2	0	0	0	0	0	1	1	0	1	1	0	0	3	2	1	2	1	4	1	2
16466_C_T		nonsynonymous SNV	ORF1ab;nsp13	P77L	0	0	0	0	0	2	3	1	3	0	2	3	2	0	1	2	1	0	1	0	0	0	0	0	0	0	0	2	2	0	1	5	0	1	1	2	1	2	2	0	0	2	3	1	0
17040_T_C		synonymous SNV	ORF1ab;nsp13	N268N	0	0	0	0	0	0	0	0	0	0	0	0	0	0	0	0	0	0	0	0	0	0	0	0	0	0	0	0	1	0	0	0	0	1	0	0	0	2	0	0	0	0	0	0	0
19220_C_T		nonsynonymous SNV	ORF1ab;nsp14	A394V	0	0	0	0	0	0	2	0	0	0	0	0	0	0	0	0	0	0	0	0	0	0	0	0	0	0	0	0	0	0	0	0	0	2	0	0	0	1	0	0	0	0	0	0	0
21618_C_G		nonsynonymous SNV	S	T19R	0	0	0	0	0	0	0	0	0	0	0	0	0	0	0	0	0	0	0	0	0	0	0	0	0	0	0	0	0	0	0	0	0	0	0	0	0	1	0	0	0	0	0	0	0
21846_C_T		nonsynonymous SNV	S	T95I	0	0	0	2	8	3	2	6	2	3	3	3	0	1	2	1	0	0	0	1	0	0	0	0	2	1	0	1	3	8	3	13	5	12	10	19	17	14	13	4	8	12	6	8	6
21987_G_A		nonsynonymous SNV	S	G142D	0	0	0	0	4	3	1	2	0	0	0	0	0	0	0	0	0	0	0	0	0	0	0	0	0	0	2	0	0	0	0	0	0	0	0	0	0	0	0	0	0	0	0	0	0
22917_T_G		nonsynonymous SNV	S	L452R	0	0	0	0	0	0	0	0	0	0	0	0	0	0	0	0	0	0	0	0	0	0	0	0	0	0	0	0	0	0	0	0	0	3	0	12	4	7	2	3	3	24	13	9	13
22995_C_A		nonsynonymous SNV	S	T478K	0	0	0	0	0	0	0	0	0	0	0	0	0	0	0	1	2	0	0	0	0	0	0	0	0	0	0	0	0	0	0	0	0	0	0	0	2	4	1	0	0	2	2	0	1
23604_C_G		nonsynonymous SNV	S	P681R	0	0	0	0	0	0	0	0	0	0	0	0	0	0	0	0	0	0	0	0	0	0	0	0	0	0	0	0	0	0	0	0	0	0	0	0	0	0	1	2	10	29	14	14	9
24410_G_A		nonsynonymous SNV	S	D950N	0	0	0	0	0	1	0	2	1	0	0	0	0	0	0	0	0	0	0	0	0	0	0	0	0	0	0	0	0	0	0	0	0	0	0	0	0	0	0	0	0	0	0	0	0
25469_C_T		nonsynonymous SNV	ORF3a	S26L	0	0	0	0	1	2	0	1	0	0	0	3	0	0	0	0	0	0	0	0	0	0	0	1	0	0	0	1	0	0	0	1	1	1	1	3	2	2	0	1	0	5	3	4	14
26767_T_C		nonsynonymous SNV	M	I82T	0	0	0	0	0	0	0	0	0	0	0	0	0	0	0	0	0	0	0	0	0	0	0	0	0	0	1	1	0	0	0	0	0	0	0	0	0	2	0	0	0	3	2	4	4
27638_T_C		nonsynonymous SNV	ORF7a	V82A	0	0	0	0	0	0	0	0	0	0	0	0	0	0	0	0	0	0	0	0	0	0	0	0	0	0	0	0	0	0	0	0	0	0	0	0	0	0	0	0	0	0	0	0	0
27752_C_T		nonsynonymous SNV	ORF7a	T120I	1	0	1	0	3	0	3	0	1	1	0	0	0	0	2	2	0	0	0	0	0	0	0	1	2	0	0	0	9	8	11	25	23	93	36	91	71	81	51	18	20	70	47	17	13
27874_C_T		nonsynonymous SNV	ORF7b	T40I	0	0	0	0	4	2	2	0	4	4	2	10	7	9	0	3	0	0	0	0	0	0	0	0	0	1	0	3	1	0	1	4	2	1	1	0	1	2	3	1	1	1	0	2	5
28461_A_G		nonsynonymous SNV	N	D63G	0	0	0	0	0	0	0	0	0	0	0	0	0	0	0	0	0	0	0	0	0	0	0	0	0	0	0	0	0	0	0	0	0	0	0	0	0	0	0	0	0	0	0	0	0
28881_G_T		nonsynonymous SNV	N	R203M	0	0	0	0	2	4	1	0	0	0	0	0	0	0	0	1	0	1	7	2	0	0	0	0	0	0	0	0	0	0	0	0	0	0	0	0	1	0	1	1	0	0	5	0	1
28916_G_T		nonsynonymous SNV	N	G215C	0	0	0	0	0	0	1	0	1	0	0	1	1	0	0	1	0	0	0	0	0	0	0	0	0	0	0	0	0	0	0	0	0	0	0	1	1	0	0	0	1	1	1	0	0
29402_G_T		nonsynonymous SNV	N	D377Y	0	0	1	3	2	2	1	0	0	0	0	0	1	0	1	4	0	2	0	0	1	1	3	16	28	48	63	22	45	30	47	67	54	97	68	81	70	78	36	25	27	38	29	10	39
29742_G_T		non-coding	non-coding	non-coding	30	13	0	1	2	12	7	8	3	2	1	3	1	0	14	10	6	3	0	0	2	0	1	0	1	2	0	0	1	1	3	6	2	17	8	7	32	29	10	5	9	25	20	8	18
11083_G_T	Others	nonsynonymous SNV	ORF1a;ORF1ab;nsp6	L3606F	122	170	478	799	845	572	325	264	132	101	50	55	23	45	71	145	104	35	28	41	81	44	36	32	69	122	280	272	272	332	310	461	321	481	359	556	483	451	242	122	166	273	227	122	143
26144_G_T		nonsynonymous SNV	ORF3a	G251V	90	161	472	776	799	505	268	200	79	49	21	14	4	5	4	24	15	6	3	3	5	1	2	0	1	1	1	0	0	0	0	2	0	1	0	0	0	0	0	0	0	0	0	1	0
14805_C_T		synonymous SNV	ORF1ab;nsp12	Y4847Y	88	161	490	785	840	548	322	246	113	60	25	16	5	9	6	25	15	6	3	3	5	1	2	2	15	33	5	2	1	2	1	3	1	13	11	7	5	8	5	3	3	12	13	13	43
[truncated: 25 more columns]

## Sheet: Table S2
Table S2. The frequency of DG***1 and DG1111 over time in different regions.
The frequency in each region is shown by a 10-day interval. The first time period (2020-01-01) includes all sequences up to the onset day from GISAID database. In each parenthesis, the first value is the total number of sequences in this period and the second value is the count of DG***1 or DG1111.
31*: The 31 sequences (collected on 2020-01-01) with D614G variants in Canada are currently not available at the Submitter's request. The accession ID of these 31 sequences are: EPI_ISL_2497959,EPI_ISL_2497960,EPI_ISL_2497961,EPI_ISL_2497962,EPI_ISL_2497963,EPI_ISL_2497964,EPI_ISL_2497965,EPI_ISL_2497966,EPI_ISL_2497967,EPI_ISL_2497971,EPI_ISL_2497972,EPI_ISL_2497973,EPI_ISL_2497974,EPI_ISL_24979…
DG***1	2020-01-01	2020-01-11	2020-01-21	2020-01-31	2020-02-10	2020-02-20	2020-03-01	2020-03-11	2020-03-21	2020-03-31
Global	(58, 31*)	(15, 1)	(70, 4)	(467, 14)	(390, 26)	(339, 30)	(1062, 412)	(5842, 3570)	(17488, 12116)	(24292, 18555)
Asia	(27, 0)	(15, 1)	(62, 0)	(406, 4)	(349, 12)	(276, 9)	(300, 25)	(447, 121)	(1137, 551)	(1226, 804)
China	(27, 0)	(11, 0)	(53, 0)	(312, 4)	(235, 5)	(80, 0)	(65, 0)	(62, 7)	(83, 28)	(23, 14)
Japan	(0, 0)	(1, 1)	(2, 0)	(7, 0)	(6, 1)	(93, 2)	(54, 2)	(122, 19)	(155, 62)	(371, 322)
Europe	(0, 0)	(0, 0)	(1, 1)	(31, 8)	(32, 13)	(37, 19)	(592, 354)	(4049, 2780)	(8323, 5832)	(13677, 10293)
North America	(31, 31*)	(0, 0)	(5, 1)	(16, 1)	(4, 1)	(23, 1)	(132, 17)	(1104, 564)	(6739, 4964)	(7184, 5940)
Canada	(31, 31*)	(0, 0)	(0, 0)	(2, 0)	(0, 0)	(2, 0)	(7, 1)	(63, 24)	(634, 531)	(1832, 1618)
South America	(0, 0)	(0, 0)	(0, 0)	(0, 0)	(0, 0)	(1, 1)	(10, 8)	(94, 61)	(386, 323)	(472, 448)
Africa	(0, 0)	(0, 0)	(2, 2)	(0, 0)	(0, 0)	(0, 0)	(11, 8)	(21, 16)	(119, 95)	(205, 130)
Sierra Leone	(0, 0)	(0, 0)	(2, 2)	(0, 0)	(0, 0)	(0, 0)	(0, 0)	(0, 0)	(0, 0)	(2, 2)
Oceania	(0, 0)	(0, 0)	(0, 0)	(14, 1)	(5, 0)	(2, 0)	(17, 0)	(127, 28)	(784, 351)	(1528, 940)
Australia	(0, 0)	(0, 0)	(0, 0)	(14, 1)	(5, 0)	(2, 0)	(16, 0)	(120, 25)	(705, 311)	(1319, 803)
DG1111	2020-01-01	2020-01-11	2020-01-21	2020-01-31	2020-02-10	2020-02-20	2020-03-01	2020-03-11	2020-03-21	2020-03-31
Global	(58, 31*)	(15, 1)	(70, 4)	(467, 3)	(390, 14)	(339, 29)	(1062, 401)	(5842, 3472)	(17488, 11819)	(24292, 18118)
Asia	(27, 0)	(15, 1)	(62, 0)	(406, 0)	(349, 6)	(276, 9)	(300, 25)	(447, 120)	(1137, 525)	(1226, 779)
China	(27, 0)	(11, 0)	(53, 0)	(312, 0)	(235, 0)	(80, 0)	(65, 0)	(62, 7)	(83, 23)	(23, 11)
Japan	(0, 0)	(1, 1)	(2, 0)	(7, 0)	(6, 1)	(93, 2)	(54, 2)	(122, 19)	(155, 61)	(371, 322)
Europe	(0, 0)	(0, 0)	(1, 1)	(31, 1)	(32, 7)	(37, 18)	(592, 344)	(4049, 2723)	(8323, 5741)	(13677, 10184)
North America	(31, 31*)	(0, 0)	(5, 1)	(16, 1)	(4, 1)	(23, 1)	(132, 16)	(1104, 534)	(6739, 4884)	(7184, 5859)
Canada	(31, 31*)	(0, 0)	(0, 0)	(2, 0)	(0, 0)	(2, 0)	(7, 1)	(63, 24)	(634, 530)	(1832, 1614)
South America	(0, 0)	(0, 0)	(0, 0)	(0, 0)	(0, 0)	(1, 1)	(10, 8)	(94, 60)	(386, 299)	(472, 421)
Africa	(0, 0)	(0, 0)	(2, 2)	(0, 0)	(0, 0)	(0, 0)	(11, 8)	(21, 16)	(119, 91)	(205, 121)
Sierra Leone	(0, 0)	(0, 0)	(2, 2)	(0, 0)	(0, 0)	(0, 0)	(0, 0)	(0, 0)	(0, 0)	(2, 2)
Oceania	(0, 0)	(0, 0)	(0, 0)	(14, 1)	(5, 0)	(2, 0)	(17, 0)	(127, 19)	(784, 279)	(1528, 754)
Australia	(0, 0)	(0, 0)	(0, 0)	(14, 1)	(5, 0)	(2, 0)	(16, 0)	(120, 16)	(705, 239)	(1319, 617)

## Sheet: Table S3
Table S3. The haplotype frequency of D614G group sites (241_C_T, 3037_C_T, 14408_C_T, 23403_A_G) over time (as of 2020-03-31) in China.
The frequency is shown by a 10-day interval. The first time period (2020-01-01) includes all sequences up to the onset day from GISAID database. The sum of each column is the total number of sequences in this period, which is shown in parenthesis in the first row.
N: any base ; -: gap; Y: C or T ; R: A or G
The last table is obtained directly from alignment fasta to reference genome (Wuhan-Hu-1). And the first table just merge some haplotypes (rows) into one for simplicity based on the last table. In the first table, the first several rows show the frequencies of DG0000, DG1111 and 3-site assembly haplotypes.
241_3037_14408_23403	2020-01-01(27)	2020-01-11(11)	2020-01-21(53)	2020-01-31(312)	2020-02-10(235)	2020-02-20(80)	2020-03-01(65)	2020-03-11(62)	2020-03-21(83)	2020-03-31(23)
CCCA	25	11	53	306	226	80	64	53	53	8
TTTG	0	0	0	0	0	0	0	7	23	11
TTCG	0	0	0	3	3	0	0	0	4	3
-TTG	0	0	0	1	0	0	0	0	0	0
TTTA	0	0	0	0	1	0	0	0	0	0
2-site assembly	0	0	0	0	1	0	0	0	0	1
1-site assembly	0	0	0	2	1	0	0	1	3	0
others	2	0	0	0	3	0	1	1	0	0
241_3037_14408_23403	2020-01-01(27)	2020-01-11(11)	2020-01-21(53)	2020-01-31(312)	2020-02-10(235)	2020-02-20(80)	2020-03-01(65)	2020-03-11(62)	2020-03-21(83)	2020-03-31(23)
CCCA(including -CCA,CNCA)	27	11	53	306	228	80	65	53	53	8
TTTG	0	0	0	0	0	0	0	7	23	11
TTCG	0	0	0	3	3	0	0	0	4	3
-TTG	0	0	0	1	0	0	0	0	0	0
TTTA	0	0	0	0	1	0	0	0	0	0
2-site assembly	0	0	0	0	1	0	0	0	0	1
1-site assembly	0	0	0	2	1	0	0	1	3	0
others	0	0	0	0	1	0	0	1	0	0
241_3037_14408_23403	2020-01-01(27)	2020-01-11(11)	2020-01-21(53)	2020-01-31(312)	2020-02-10(235)	2020-02-20(80)	2020-03-01(65)	2020-03-11(62)	2020-03-21(83)	2020-03-31(23)
CCCA	25	11	53	306	226	80	64	53	53	8
TTTG	0	0	0	0	0	0	0	7	23	11
TTCG	0	0	0	3	3	0	0	0	4	3
-TTG	0	0	0	1	0	0	0	0	0	0
TTTA	0	0	0	0	1	0	0	0	0	0
CNCA	1	0	0	0	1	0	1	0	0	0
TCCA	0	0	0	0	0	0	0	1	2	0
-CCA	1	0	0	0	1	0	0	0	0	0
CCCG	0	0	0	0	1	0	0	0	1	0
CTCA	0	0	0	1	0	0	0	0	0	0
CCTA	0	0	0	1	0	0	0	0	0	0
CCNA	0	0	0	0	1	0	0	0	0	0
TNCG	0	0	0	0	1	0	0	0	0	0
CCAA	0	0	0	0	0	0	0	1	0	0
TCTA	0	0	0	0	0	0	0	0	0	1

## Sheet: Table S4
Table S4. The haplotype frequency of D614G group sites (241_C_T, 3037_C_T, 14408_C_T, 23403_A_G) over time (as of 2020-03-31) in Europe.
The frequency is shown by a 10-day interval. The first time period (2020-01-01) includes all sequences up to the onset day from GISAID database. The sum of each column is the total number of sequences in this period.
N: any base ; -: gap; Y: C or T ; R: A or G
The last table is obtained directly from alignment fasta. And the first table just merge some haplotypes (rows) into one for simplicity based on the last table. In the first table, the first several rows show the frequencies of DG0000, DG1111 and 3-site assembly haplotypes.
241_3037_14408_23403	2020-01-01(0)	2020-01-11(0)	2020-01-21(1)	2020-01-31(31)	2020-02-10(32)	2020-02-20(37)	2020-03-01(592)	2020-03-11(4049)	2020-03-21(8323)	2020-03-31(13677)
CCCA	0	0	0	23	19	18	234	1236	2432	3259
TTTG	0	0	1	1	7	18	344	2723	5741	10184
TTCG	0	0	0	7	6	1	5	7	4	7
-TTG	0	0	0	0	0	0	3	7	18	20
CTTG	0	0	0	0	0	0	0	5	11	8
NTTG	0	0	0	0	0	0	0	14	9	19
TCTG	0	0	0	0	0	0	2	4	9	11
TNTG	0	0	0	0	0	0	0	3	11	8
TTNG	0	0	0	0	0	0	0	4	4	4
TTTA	0	0	0	0	0	0	0	0	13	37
TTTN	0	0	0	0	0	0	0	3	1	3
TTTR	0	0	0	0	0	0	0	0	1	1
TTYG	0	0	0	0	0	0	0	0	8	11
TYTG	0	0	0	0	0	0	0	2	3	2
YTTG	0	0	0	0	0	0	0	1	0	1
2-site assembly	0	0	0	0	0	0	0	7	10	15
1-site assembly	0	0	0	0	0	0	1	12	23	28
others	0	0	0	0	0	0	3	21	25	59
241_3037_14408_23403	2020-01-01(0)	2020-01-11(0)	2020-01-21(1)	2020-01-31(31)	2020-02-10(32)	2020-02-20(37)	2020-03-01(592)	2020-03-11(4049)	2020-03-21(8323)	2020-03-31(13677)
CCCA	0	0	0	23	19	18	234	1236	2432	3259
TTTG	0	0	1	1	7	18	344	2723	5741	10184
TTCG	0	0	0	7	6	1	5	7	4	7
-TTG	0	0	0	0	0	0	3	7	18	20
CTTG	0	0	0	0	0	0	0	5	11	8
NTTG	0	0	0	0	0	0	0	14	9	19
TCTG	0	0	0	0	0	0	2	4	9	11
TNTG	0	0	0	0	0	0	0	3	11	8
TTNG	0	0	0	0	0	0	0	4	4	4
TTTA	0	0	0	0	0	0	0	0	13	37
TTTN	0	0	0	0	0	0	0	3	1	3
TTTR	0	0	0	0	0	0	0	0	1	1
TTYG	0	0	0	0	0	0	0	0	8	11
TYTG	0	0	0	0	0	0	0	2	3	2
YTTG	0	0	0	0	0	0	0	1	0	1
YYYR	0	0	0	0	0	0	0	8	8	18
TCCA	0	0	0	0	0	0	1	2	13	9
-CCA	0	0	0	0	0	0	1	1	8	13
NCCA	0	0	0	0	0	0	2	4	1	11
CCCG	0	0	0	0	0	0	0	5	4	7
CTCA	0	0	0	0	0	0	0	2	2	6
CTCG	0	0	0	0	0	0	0	4	1	1
YCCA	0	0	0	0	0	0	0	1	3	2
CCTG	0	0	0	0	0	0	0	0	2	3
CNCA	0	0	0	0	0	0	0	0	1	3
TTCA	0	0	0	0	0	0	0	1	0	2
YYYA	0	0	0	0	0	0	0	1	0	2
CCNA	0	0	0	0	0	0	0	1	0	2
CCTA	0	0	0	0	0	0	0	1	2	0
CYYA	0	0	0	0	0	0	0	0	1	2
YYTG	0	0	0	0	0	0	0	0	2	1
NNNN	0	0	0	0	0	0	0	2	0	0
CYCA	0	0	0	0	0	0	0	1	0	1
TCCG	0	0	0	0	0	0	0	1	1	0
CYYR	0	0	0	0	0	0	0	0	1	1
YYYG	0	0	0	0	0	0	0	0	1	1
CCCR	0	0	0	0	0	0	0	0	1	1
YTYG	0	0	0	0	0	0	0	0	1	1
TCTA	0	0	0	0	0	0	0	0	0	2
YYTR	0	0	0	0	0	0	0	0	0	2
TYYG	0	0	0	0	0	0	0	0	0	2
NTTN	0	0	0	0	0	0	0	1	0	0
TYYR	0	0	0	0	0	0	0	1	0	0
YCCR	0	0	0	0	0	0	0	1	0	0
CCYA	0	0	0	0	0	0	0	1	0	0
TCNA	0	0	0	0	0	0	0	1	0	0
CTTA	0	0	0	0	0	0	0	0	1	0
CCCN	0	0	0	0	0	0	0	0	1	0
NCCG	0	0	0	0	0	0	0	0	1	0
NTNG	0	0	0	0	0	0	0	0	1	0
TYTR	0	0	0	0	0	0	0	0	1	0
TNTN	0	0	0	0	0	0	0	0	0	1
NCNN	0	0	0	0	0	0	0	0	0	1
NNTN	0	0	0	0	0	0	0	0	0	1
-CCN	0	0	0	0	0	0	0	0	0	1
CTYR	0	0	0	0	0	0	0	0	0	1
TTYR	0	0	0	0	0	0	0	0	0	1
CCYG	0	0	0	0	0	0	0	0	0	1
CTNG	0	0	0	0	0	0	0	0	0	1
YYCR	0	0	0	0	0	0	0	0	0	1

## Sheet: Table S5
Table S5. The haplotype frequency of D614G group sites (241_C_T, 3037_C_T, 14408_C_T, 23403_A_G) over time (as of 2020-03-31) in Global.
The frequency is shown by a 10-day interval. The first time period (2020-01-01) includes all sequences up to the onset day from GISAID database. The sum of each column is the total number of sequences in this period.
31*: The 31 sequences (collected on 2020-01-01) with D614G variants in Canada are currently not available at the Submitter's request. The accession ID of these 31 sequences are: EPI_ISL_2497959,EPI_ISL_2497960,EPI_ISL_2497961,EPI_ISL_2497962,EPI_ISL_2497963,EPI_ISL_2497964,EPI_ISL_2497965,EPI_ISL_2497966,EPI_ISL_2497967,EPI_ISL_2497971,EPI_ISL_2497972,EPI_ISL_2497973,EPI_ISL_2497974,EPI_ISL_24979…
N: any base ; -: gap; Y: C or T ; R: A or G
The last table is obtained directly from alignment fasta. And the first table just merge some haplotypes (rows) into one for simplicity based on the last table. In the first table, the first several rows show the frequencies of DG0000, DG1111 and 3-site assembly haplotypes.
241_3037_14408_23403	2020-01-01(58)	2020-01-11(15)	2020-01-21(70)	2020-01-31(467)	2020-02-10(390)	2020-02-20(339)	2020-03-01(1062)	2020-03-11(5842)	2020-03-21(17488)	2020-03-31(24292)
CCCA	25	14	66	448	359	307	633	2133	5097	5351
TTTG	31*	1	4	3	14	29	401	3472	11819	18118
TTCG	0	0	0	10	9	1	6	8	15	12
-TTG	0	0	0	1	0	0	3	22	126	268
CTTG	0	0	0	0	0	0	0	7	20	13
NTTG	0	0	0	0	0	0	0	19	44	44
TCTG	0	0	0	0	0	0	2	19	28	23
TNTG	0	0	0	0	0	0	0	4	13	12
TTNG	0	0	0	0	0	0	0	4	7	9
TTTA	0	0	0	0	1	0	0	0	15	52
TTTN	0	0	0	0	0	0	0	3	3	19
TTTR	0	0	0	0	0	0	0	0	6	5
TTYG	0	0	0	0	0	0	0	0	9	12
TYTG	0	0	0	0	0	0	0	2	5	3
YTTG	0	0	0	0	0	0	0	1	0	1
2-site assembly	0	0	0	0	1	0	0	8	25	46
1-site assembly	0	0	0	5	2	0	3	18	45	46
others	2	0	0	0	4	2	14	122	211	258
241_3037_14408_23403	2020-01-01(58)	2020-01-11(15)	2020-01-21(70)	2020-01-31(467)	2020-02-10(390)	2020-02-20(339)	2020-03-01(1062)	2020-03-11(5842)	2020-03-21(17488)	2020-03-31(24292)
CCCA	25	14	66	448	359	307	633	2133	5097	5351
TTTG	31*	1	4	3	14	29	401	3472	11819	18118
TTCG	0	0	0	10	9	1	6	8	15	12
-TTG	0	0	0	1	0	0	3	22	126	268
CTTG	0	0	0	0	0	0	0	7	20	13
NTTG	0	0	0	0	0	0	0	19	44	44
TCTG	0	0	0	0	0	0	2	19	28	23
TNTG	0	0	0	0	0	0	0	4	13	12
TTNG	0	0	0	0	0	0	0	4	7	9
TTTA	0	0	0	0	1	0	0	0	15	52
TTTN	0	0	0	0	0	0	0	3	3	19
TTTR	0	0	0	0	0	0	0	0	6	5
TTYG	0	0	0	0	0	0	0	0	9	12
TYTG	0	0	0	0	0	0	0	2	5	3
YTTG	0	0	0	0	0	0	0	1	0	1
-CCA	1	0	0	0	2	1	7	60	146	176
NCCA	0	0	0	0	0	0	4	31	39	26
TCCA	0	0	0	0	0	0	1	7	20	14
YYYR	0	0	0	0	0	0	0	10	8	21
CCCG	0	0	0	0	2	0	0	6	11	12
CNCA	1	0	0	0	1	1	3	4	4	8
CTCA	0	0	0	4	0	0	1	2	5	7
TCCG	0	0	0	0	0	0	0	1	3	9
CCTA	0	0	0	1	0	0	0	1	5	4
CTCG	0	0	0	0	0	0	0	4	4	1
CCTG	0	0	0	0	0	0	0	1	2	6
YCCA	0	0	0	0	0	0	0	1	4	3
TCTA	0	0	0	0	0	0	0	0	1	7
CCNA	0	0	0	0	1	0	0	2	2	2
CCCN	0	0	0	0	0	0	0	0	3	3
TTCA	0	0	0	0	0	0	0	1	0	4
YYYA	0	0	0	0	0	0	0	1	0	4
CTTA	0	0	0	0	0	0	0	0	2	3
NNNN	0	0	0	0	0	0	0	3	0	1
CYCA	0	0	0	0	0	0	0	2	0	2
CYYA	0	0	0	0	0	0	0	0	1	3
TNCG	0	0	0	0	1	0	0	0	0	2
NTTN	0	0	0	0	0	0	0	1	1	1
CCYA	0	0	0	0	0	0	0	1	1	1
TYTR	0	0	0	0	0	0	0	0	3	0
TNNG	0	0	0	0	0	0	0	0	1	2
CYYR	0	0	0	0	0	0	0	0	1	2
TYYG	0	0	0	0	0	0	0	0	1	2
YYTG	0	0	0	0	0	0	0	0	2	1
NNCA	0	0	0	0	0	0	0	2	0	0
YCCR	0	0	0	0	0	0	0	2	0	0
TYYR	0	0	0	0	0	0	0	1	1	0
-NCA	0	0	0	0	0	0	0	1	0	1
YYYG	0	0	0	0	0	0	0	0	1	1
CCCR	0	0	0	0	0	0	0	0	1	1
YTYG	0	0	0	0	0	0	0	0	1	1
YYTR	0	0	0	0	0	0	0	0	0	2
TNCA	0	0	0	0	0	0	1	0	0	0
CCAA	0	0	0	0	0	0	0	1	0	0
-ACA	0	0	0	0	0	0	0	1	0	0
TCNA	0	0	0	0	0	0	0	1	0	0
TTCR	0	0	0	0	0	0	0	0	1	0
CTTR	0	0	0	0	0	0	0	0	1	0
-CNA	0	0	0	0	0	0	0	0	1	0
NCCG	0	0	0	0	0	0	0	0	1	0
NTNG	0	0	0	0	0	0	0	0	1	0
TCNG	0	0	0	0	0	0	0	0	1	0
CYYG	0	0	0	0	0	0	0	0	1	0
TNTN	0	0	0	0	0	0	0	0	0	1
NCNN	0	0	0	0	0	0	0	0	0	1
CTTN	0	0	0	0	0	0	0	0	0	1
TTNN	0	0	0	0	0	0	0	0	0	1
NNTN	0	0	0	0	0	0	0	0	0	1
-CCN	0	0	0	0	0	0	0	0	0	1
CTYR	0	0	0	0	0	0	0	0	0	1
NCTN	0	0	0	0	0	0	0	0	0	1
TTYR	0	0	0	0	0	0	0	0	0	1
NCCN	0	0	0	0	0	0	0	0	0	1
NTCG	0	0	0	0	0	0	0	0	0	1
CNTA	0	0	0	0	0	0	0	0	0	1
CTNA	0	0	0	0	0	0	0	0	0	1
TCTN	0	0	0	0	0	0	0	0	0	1
CCYG	0	0	0	0	0	0	0	0	0	1
CTNG	0	0	0	0	0	0	0	0	0	1
YYCR	0	0	0	0	0	0	0	0	0	1

## Sheet: Table S6
Table S6. The 43 earlest samples with at least 3 mutants in the D614G 4-base haplotype.
Note the 31 sequences with DG1111 variants (collected on 2020-01-01) in Canada are excluding here (see Table S5 for these 31 sequences).
The first DG1111(TTTG) sample in China is EPI_ISL_452352, which was collected on 2020-03-05 in Beijing.
gisaid_epi_isl	8782_28144	241_3037_14408_23403	11083_26144	25563_22227_22995	28881_28882_28883_23063	GISAID_clade	pangolin_lineage	date	region	country	division	location	country_exposure	host	strain	date_submitted
EPI_ISL_2671842	CT	TTTG	GG	GCC	AACA	GR	B.1.1.285	2020-01-09	Asia	Japan	Tokyo		Japan	Human	hCoV-19/Japan/20200409-129/2020	2021-06-24
EPI_ISL_2716636	CT	TTTG	GG	GCC	AACA	GR	R.1	2020-01-14	Africa	Sierra Leone			Sierra Leone	Human	hCoV-19/SierraLeone/SL21/2020	2021-06-23
EPI_ISL_2716627	CT	TTTG	GG	GCC	AACA	GR	R.1	2020-01-14	Africa	Sierra Leone			Sierra Leone	Human	hCoV-19/SierraLeone/SL10/2020	2021-06-23
EPI_ISL_2631277	CT	TTTG	GG	GCC	GGGA	G	B.1.221	2020-01-14	Europe	Poland	Zachodniopomorskie		Poland	Human	hCoV-19/Poland/KCZ_1.73/2020	2021-06-22
EPI_ISL_2835566	CT	TTTG	GG	TCC	GGGA	GH	B.1.2	2020-01-21	North America	USA	California	San Diego	USA	Human	hCoV-19/USA/CA-SEARCH-103149/2020	2021-07-07
EPI_ISL_451345	CT	TTCG	GG	GCC	GGGA	G	B.1	2020-01-24	Asia	China	Sichuan		China	Human	hCoV-19/Sichuan/SC-PHCC1-022/2020	2020-05-24
EPI_ISL_422425	CT	-TTG	GG	GCC	GGGA	G	B.1	2020-01-24	Asia	China	Zhejiang		China	Human	hCoV-19/Zhejiang/HZ103/2020	2020-04-10
EPI_ISL_509505	CT	TTTG	GG	GCC	GGGA	G	B.1	2020-01-25	Oceania	Australia	New South Wales		Australia	Human	hCoV-19/Australia/NSW2153/2020	2020-08-05
EPI_ISL_416327	CT	TTCG	GG	GCC	GGGA	G	B.1	2020-01-28	Asia	China	Shanghai		China	Human	hCoV-19/Shanghai/SH0014/2020	2020-03-20
EPI_ISL_450198	CT	TTCG	GG	GCC	GGGA	G	B.1	2020-01-28	Europe	Germany	Bavaria		Germany	Human	hCoV-19/Germany/BY-ChVir-929-2/2020	2020-03-28
EPI_ISL_450200	CT	TTCG	GG	GCC	GGGA	G	B.1	2020-01-28	Europe	Germany	Bavaria		Germany	Human	hCoV-19/Germany/BY-ChVir-1020/2020	2020-03-28
EPI_ISL_406862	CT	TTCG	GG	GCC	GGGA	G	B.1	2020-01-28	Europe	Germany	Bavaria	Munich	Germany	Human	hCoV-19/Germany/BY-ChVir-929/2020	2020-01-31
EPI_ISL_3364539	CT	TTTG	GG	TCC	GGGA	GH	None	2020-01-28	North America	USA	New York		USA	Human	hCoV-19/USA/NY-GEO-0231/2020	2021-08-12
EPI_ISL_450199	CT	TTCG	GG	GCC	GGGA	G	B.1	2020-01-29	Europe	Germany	Bavaria		Germany	Human	hCoV-19/Germany/BY-ChVir-1019/2020	2020-03-28
EPI_ISL_1143993	CT	TTCG	GG	GCC	GGGA	G	B.1	2020-01-29	Europe	Germany	Bavaria		Germany	Human	hCoV-19/Germany/BY-RKI-I-013857/2020	2021-03-04
EPI_ISL_2426018	CT	TTTG	GG	GCC	AACA	GR	B.1.1.333	2020-01-29	Europe	Norway	Oslo		Norway	Human	hCoV-19/Norway/7651/2020	2021-06-05
EPI_ISL_1143994	CT	TTCG	GG	GCC	GGGA	G	B.1	2020-01-30	Europe	Germany	Bavaria		Germany	Human	hCoV-19/Germany/BY-RKI-I-013858/2020	2021-03-04
EPI_ISL_450209	CT	TTCG	GG	GCC	GGGA	G	B.1	2020-01-30	Europe	Germany	Bavaria		Germany	Human	hCoV-19/Germany/BY-ChVir-1017/2020	2020-03-28
EPI_ISL_416386	CT	TTCG	GG	GCC	GGGA	G	B.1	2020-01-31	Asia	China	Shanghai		China	Human	hCoV-19/Shanghai/SH0086/2020	2020-03-20
EPI_ISL_962568	CT	TTTA	GG	GCC	GGGA	O	B.1	2020-02-01	Asia	China	Shandong		China	Human	hCoV-19/Shandong/2020C1240275/2020	2021-02-10
EPI_ISL_1973236	CT	TTTG	GG	GCC	AACA	GR	R.1	2020-02-01	Asia	Japan	Kanto		Japan	Human	hCoV-19/Japan/Donner380/2020	2021-05-10
EPI_ISL_450203	CT	TTCG	GG	GCC	GGGA	G	B.1	2020-02-01	Europe	Germany	Bavaria		Germany	Human	hCoV-19/Germany/BY-ChVir-1289/2020	2020-03-28
EPI_ISL_732541	CT	TTCG	GG	GCC	GGGA	G	B.1	2020-02-01	Europe	Germany	Bavaria	Munich	Germany	Human	hCoV-19/Germany/BY-IMB00234/2020	2020-12-23
EPI_ISL_1145037	CT	TTTG	NG	TCC	GGGA	GH	B.1.2	2020-02-02	Europe	Germany	Bremen		Germany	Human	hCoV-19/Germany/HB-RKI-I-014899/2020	2021-03-04
EPI_ISL_489996	CT	TTTG	GG	TCC	GGGA	GH	B.1	2020-02-03	Asia	Saudi Arabia			Saudi Arabia	Human	hCoV-19/SaudiArabia/477/2020	2020-07-14
EPI_ISL_887187	CT	TTCG	GG	GCC	GGGA	G	B.1	2020-02-03	Europe	Germany	Bavaria	Munich	Germany	Human	hCoV-19/Germany/BAV-PL-virotum_vn9f/2020	2021-01-28
EPI_ISL_450204	CT	TTCG	GG	GCC	GGGA	G	B.1	2020-02-03	Europe	Germany	Bavaria		Germany	Human	hCoV-19/Germany/BY-ChVir-1356/2020	2020-03-28
EPI_ISL_464303	CT	TTTG	GG	GCC	GGGA	G	B.1.540	2020-02-03	Europe	United Kingdom	England		United Kingdom	Human	hCoV-19/England/201040023/2020	2020-06-11
EPI_ISL_464302	CT	TTTG	GG	GCC	GGGA	G	B.1.157	2020-02-03	Europe	United Kingdom	England		United Kingdom	Human	hCoV-19/England/201040021/2020	2020-06-11
EPI_ISL_464304	CT	TTTG	GG	GCC	GGGA	G	B.1.157	2020-02-03	Europe	United Kingdom	England		United Kingdom	Human	hCoV-19/England/201040024/2020	2020-06-11
EPI_ISL_489997	CT	TTTG	GG	TCC	GGGA	GH	B.1	2020-02-04	Asia	Saudi Arabia			Saudi Arabia	Human	hCoV-19/SaudiArabia/492/2020	2020-07-14
EPI_ISL_429080	CT	TTCG	GG	GCC	GGGA	G	B.1	2020-02-05	Asia	China	Guangzhou		China	Human	hCoV-19/Guangzhou/GZMU0019/2020	2020-04-23
EPI_ISL_416334	CT	TTCG	GG	GCC	GGGA	G	B.1	2020-02-06	Asia	China	Shanghai		China	Human	hCoV-19/Shanghai/SH0025/2020	2020-03-20
EPI_ISL_1263332	CT	TTTG	GG	TCC	GGGA	GH	B.1.160	2020-02-06	Europe	Belgium	Hoboken		Belgium	Human	hCoV-19/Belgium/UZA-UA-CV0615326772/2020	2021-03-17
EPI_ISL_450207	CT	TTCG	GG	GCC	GGGA	G	B.1	2020-02-07	Europe	Germany	Bavaria		Germany	Human	hCoV-19/Germany/BY-ChVir-1482/2020	2020-03-28
EPI_ISL_1603195	CT	TTTG	GG	GCC	AACT	GRY	B.1.1.7	2020-02-07	Europe	Spain	Castilla y Leon		Spain	Human	hCoV-19/Spain/CL-COV00781/2020	2021-04-15
EPI_ISL_429089	CT	TTCG	GG	GCC	GGGA	G	B.1	2020-02-08	Asia	China	Guangzhou		China	Human	hCoV-19/Guangzhou/GZMU0037/2020	2020-04-23
EPI_ISL_450208	CT	TTCG	GG	GCC	GGGA	G	B.1	2020-02-08	Europe	Germany	Bavaria		Germany	Human	hCoV-19/Germany/BY-ChVir-1483/2020	2020-03-28
EPI_ISL_1265909	CT	TTTG	GG	TCC	GGGA	GH	B.1.2	2020-02-08	North America	USA	Ohio	Franklin County	USA	Human	hCoV-19/USA/OH-ODH-SC1040172/2020	2021-03-17
EPI_ISL_489998	CT	TTTG	GG	TCC	GGGA	GH	B.1	2020-02-09	Asia	Saudi Arabia			Saudi Arabia	Human	hCoV-19/SaudiArabia/509/2020	2020-07-14
EPI_ISL_1311681	CT	TTTG	TG	GCC	GGGA	G	B.1.221	2020-02-09	Europe	Netherlands	Noord-Brabant		Netherlands	Human	hCoV-19/Netherlands/NB-EMC-750/2020	2021-03-22
EPI_ISL_490000	CT	TTTG	GG	TCC	GGGA	GH	B.1	2020-02-10	Asia	Saudi Arabia			Saudi Arabia	Human	hCoV-19/SaudiArabia/523/2020	2020-07-14
EPI_ISL_489999	CT	TTTG	GG	TCC	GGGA	GH	B.1	2020-02-10	Asia	Saudi Arabia			Saudi Arabia	Human	hCoV-19/SaudiArabia/518/2020	2020-07-14

## Sheet: Table S7
Table S7. The haplotype of D614G group sites of all the 49992 samples (as of 2020-03-31).
The bases of the D614G 4-base halotype is shown in the third column (241_3037_14408_23403).
N: any base ; -: gap; Y: C or T ; R: A or G
gisaid_epi_isl	8782_28144	241_3037_14408_23403	11083_26144	25563_22227_22995	28881_28882_28883_23063	GISAID_clade	pangolin_lineage	date	region	country	division	location	country_exposure	host	strain	date_submitted
EPI_ISL_402123	CT	CCCA	GG	GCC	GGGA	L	B	2019-12-24	Asia	China	Hubei	Wuhan	China	Human	hCoV-19/Wuhan/IPBCAMS-WH-01/2019	2020-01-11
EPI_ISL_406798	CT	CCCA	GG	GCC	GGGA	L	B	2019-12-26	Asia	China	Hubei	Wuhan	China	Human	hCoV-19/Wuhan/WH01/2019	2020-01-30
EPI_ISL_402119	CT	CCCA	GG	GCC	GGGA	L	B	2019-12-30	Asia	China	Hubei	Wuhan	China	Human	hCoV-19/Wuhan/IVDC-HB-01/2019	2020-01-10
EPI_ISL_529217	CT	CCCA	GG	GCC	GGGA	L	B	2019-12-30	Asia	China	Hubei	Wuhan	China	Human	hCoV-19/Wuhan/IME-WH05/2019	2020-04-06
EPI_ISL_529216	CT	CCCA	GG	GCC	GGGA	L	B	2019-12-30	Asia	China	Hubei	Wuhan	China	Human	hCoV-19/Wuhan/IME-WH04/2019	2020-04-06
EPI_ISL_529215	CT	CCCA	GG	GCC	GGGA	L	B	2019-12-30	Asia	China	Hubei	Wuhan	China	Human	hCoV-19/Wuhan/IME-WH03/2019	2020-04-06
EPI_ISL_529214	CT	CCCA	GG	GCC	GGGA	L	B	2019-12-30	Asia	China	Hubei	Wuhan	China	Human	hCoV-19/Wuhan/IME-WH02/2019	2020-04-06
EPI_ISL_529213	TC	CCCA	GG	GCC	GGGA	S	A	2019-12-30	Asia	China	Hubei	Wuhan	China	Human	hCoV-19/Wuhan/IME-WH01/2019	2020-04-06
EPI_ISL_434534	CT	CCCA	GG	GCC	GGGA	L	B	2019-12-30	Asia	China	Hubei	Wuhan	China	Human	hCoV-19/Wuhan/IVDC-HB-GX02/2019	2020-04-28
EPI_ISL_412900	CT	-CCA	GG	GCC	GGGA	O	B.57	2019-12-30	Asia	China	Hubei	Wuhan	China	Human	hCoV-19/Wuhan/HBCDC-HB-04/2019	2020-02-28
EPI_ISL_412898	CT	CCCA	GG	GCC	GGGA	L	B	2019-12-30	Asia	China	Hubei	Wuhan	China	Human	hCoV-19/Wuhan/HBCDC-HB-02/2019	2020-02-28
EPI_ISL_403931	CT	CCCA	GG	GCC	GGGA	L	B	2019-12-30	Asia	China	Hubei	Wuhan	China	Human	hCoV-19/Wuhan/IPBCAMS-WH-02/2019	2020-01-21
EPI_ISL_403930	CT	CCCA	GG	GCC	GGGA	L	B	2019-12-30	Asia	China	Hubei	Wuhan	China	Human	hCoV-19/Wuhan/IPBCAMS-WH-03/2019	2020-01-21
EPI_ISL_412899	CT	CCCA	GG	GCC	GGGA	L	B	2019-12-30	Asia	China	Hubei	Wuhan	China	Human	hCoV-19/Wuhan/HBCDC-HB-03/2019	2020-02-28
EPI_ISL_402132	CT	CCCA	GG	GCC	GGGA	L	B	2019-12-30	Asia	China	Hubei	Wuhan	China	Human	hCoV-19/Wuhan/HBCDC-HB-01/2019	2020-01-19
EPI_ISL_403929	CT	CCCA	GG	GCC	GGGA	L	B	2019-12-30	Asia	China	Hubei	Wuhan	China	Human	hCoV-19/Wuhan/IPBCAMS-WH-04/2019	2020-01-21
EPI_ISL_402130	CT	CCCA	GG	GCC	GGGA	L	B	2019-12-30	Asia	China	Hubei	Wuhan	China	Human	hCoV-19/Wuhan/WIV07/2019	2020-01-18
EPI_ISL_402121	CT	CCCA	GG	GCC	GGGA	L	B	2019-12-30	Asia	China	Hubei	Wuhan	China	Human	hCoV-19/Wuhan/IVDC-HB-05/2019	2020-01-10
EPI_ISL_402129	CT	CCCA	GG	GCC	GGGA	L	B	2019-12-30	Asia	China	Hubei	Wuhan	China	Human	hCoV-19/Wuhan/WIV06/2019	2020-01-18
EPI_ISL_402128	CT	CCCA	GG	GCC	GGGA	L	B	2019-12-30	Asia	China	Hubei	Wuhan	China	Human	hCoV-19/Wuhan/WIV05/2019	2020-01-18
EPI_ISL_402127	CT	CCCA	GG	GCC	GGGA	L	B	2019-12-30	Asia	China	Hubei	Wuhan	China	Human	hCoV-19/Wuhan/WIV02/2019	2020-01-18
EPI_ISL_402124	CT	CCCA	GG	GCC	GGGA	L	B	2019-12-30	Asia	China	Hubei	Wuhan	China	Human	hCoV-19/Wuhan/WIV04/2019	2020-01-11
EPI_ISL_406799	CT	CNCA	NG	GNN	GGGN	O	None	2019-12-31	Asia	China	Wuhan		China	Human	hCoV-19/Wuhan/WH02/2019	2020-01-30
EPI_ISL_402125	CT	CCCA	GG	GCC	GGGA	L	B	2019-12-31	Asia	China			China	Human	hCoV-19/Wuhan/Hu-1/2019	2020-01-12
EPI_ISL_403928	CT	CCCA	GG	GCC	GGGA	L	B	2020-01-01	Asia	China	Hubei	Wuhan	China	Human	hCoV-19/Wuhan/IPBCAMS-WH-05/2020	2020-01-21
EPI_ISL_402120	CT	CCCA	GG	GCC	GGGA	L	B	2020-01-01	Asia	China	Hubei	Wuhan	China	Human	hCoV-19/Wuhan/IVDC-HB-04/2020	2020-01-11
EPI_ISL_406800	CT	CCCA	GG	GCC	GGGA	L	B	2020-01-01	Asia	China	Hubei	Wuhan	China	Human	hCoV-19/Wuhan/WH03/2020	2020-01-30
EPI_ISL_406717	CT	CCCA	GG	GCC	GGGA	L	B	2020-01-02	Asia	China	Hubei	Wuhan	China	Human	hCoV-19/Wuhan/WHU02/2020	2020-01-23
EPI_ISL_406716	CT	CCCA	GG	GCC	GGGA	L	B	2020-01-02	Asia	China	Hubei	Wuhan	China	Human	hCoV-19/Wuhan/WHU01/2020	2020-01-23
EPI_ISL_514752	CT	CCCA	GG	GCC	GGGA	L	B	2020-01-03	Asia	China	Beijing		China	Human	hCoV-19/Beijing/Beijing-01/2020	2020-02-09
EPI_ISL_406801	TC	CCCA	GG	GCC	GGGA	S	A	2020-01-05	Asia	China	Hubei	Wuhan	China	Human	hCoV-19/Wuhan/WH04/2020	2020-01-30
EPI_ISL_434692	CT	CCCA	GG	GCC	GGGA	L	B	2020-01-05	Asia	Thailand	Nonthaburi		Thailand	Human	hCoV-19/Thailand/NIH-15/2020	2020-05-01
EPI_ISL_412459	CT	CCCA	GG	GCC	GGGA	L	B	2020-01-08	Asia	China	Hubei	Jingzhou	China	Human	hCoV-19/Jingzhou/HBCDC-HB-01/2020	2020-02-26
EPI_ISL_411957	CT	CCCA	GG	GCC	GGGA	L	B	2020-01-08	Asia	China			China	Human	hCoV-19/Beijing/WH-09/2020	2020-02-21
EPI_ISL_403962	CT	CCCA	GG	GCC	GGGA	L	B	2020-01-08	Asia	Thailand	Nonthaburi		Thailand	Human	hCoV-19/Thailand/61/2020	2020-01-17
EPI_ISL_437623	CT	CCCA	GG	GCC	GGGA	L	B	2020-01-08	Asia	Thailand			Thailand	Human	hCoV-19/Thailand/SI200040-NT/2020	2020-05-08
EPI_ISL_2671842	CT	TTTG	GG	GCC	AACA	GR	B.1.1.285	2020-01-09	Asia	Japan	Tokyo		Japan	Human	hCoV-19/Japan/20200409-129/2020	2021-06-24
EPI_ISL_450500	CT	CCCA	GG	GCC	GGGA	L	B	2020-01-10	Asia	China	Hubei	Wuhan	China	Human	hCoV-19/Wuhan/OS52/2020	2020-03-30
EPI_ISL_406030	TC	CCCA	GG	GCC	GGGA	S	A	2020-01-10	Asia	China	Guangdong	Shenzhen	China	Human	hCoV-19/Guangdong/HKU-SZ-002/2020	2020-01-24
EPI_ISL_421252	CT	CCCA	GG	GCC	GGGA	L	B	2020-01-11	Asia	China	Jiangxi	Pingxiang	China	Human	hCoV-19/Pingxiang/JX5/2020	2020-04-07
EPI_ISL_408486	CT	CCCA	GG	GCC	GGGA	L	B	2020-01-11	Asia	China	Jiangxi	Pingxiang	China	Human	hCoV-19/Jiangxi/IVDC-JX-002/2020	2020-02-09
EPI_ISL_405839	TC	CCCA	GG	GCC	GGGA	S	A	2020-01-11	Asia	China	Guangdong	Shenzhen	China	Human	hCoV-19/Shenzhen/HKU-SZ-005/2020	2020-01-24
EPI_ISL_406592	CC	CCCA	GG	GCC	GGGA	O	B	2020-01-13	Asia	China	Guangdong	Shenzhen	China	Human	hCoV-19/Shenzhen/SZTH-001/2020	2020-01-29
EPI_ISL_406593	TC	CCCA	GG	GCC	GGGA	S	A	2020-01-13	Asia	China	Guangdong	Shenzhen	China	Human	hCoV-19/Shenzhen/SZTH-002/2020	2020-01-29
EPI_ISL_410301	CT	CCCA	GG	GCC	GGGA	L	B	2020-01-13	Asia	Nepal	Kathmandu		Nepal	Human	hCoV-19/Nepal/61/2020	2020-02-14
EPI_ISL_447909	CT	CCCA	GG	GCC	GGGA	L	B	2020-01-13	Asia	Thailand	Nonthaburi		Thailand	Human	hCoV-19/Thailand/Nonthaburi_59/2020	2020-05-19
EPI_ISL_403963	CT	CCCA	GG	GCC	GGGA	L	B	2020-01-13	Asia	Thailand	Nonthaburi		Thailand	Human	hCoV-19/Thailand/74/2020	2020-01-17
EPI_ISL_2716636	CT	TTTG	GG	GCC	AACA	GR	R.1	2020-01-14	Africa	Sierra Leone			Sierra Leone	Human	hCoV-19/SierraLeone/SL21/2020	2021-06-23
EPI_ISL_2716627	CT	TTTG	GG	GCC	AACA	GR	R.1	2020-01-14	Africa	Sierra Leone			Sierra Leone	Human	hCoV-19/SierraLeone/SL10/2020	2021-06-23
EPI_ISL_403932	TC	CCCA	GG	GCC	GGGA	S	A	2020-01-14	Asia	China	Guangdong	Shenzhen	China	Human	hCoV-19/Guangdong/20SF012/2020	2020-01-22
EPI_ISL_2631277	CT	TTTG	GG	GCC	GGGA	G	B.1.221	2020-01-14	Europe	Poland	Zachodniopomorskie		Poland	Human	hCoV-19/Poland/KCZ_1.73/2020	2021-06-22
EPI_ISL_403934	CT	CCCA	GG	GCC	GGGA	L	B	2020-01-15	Asia	China	Guangdong	Shenzhen	China	Human	hCoV-19/Guangdong/20SF014/2020	2020-01-22
EPI_ISL_403935	TC	CCCA	GG	GCC	GGGA	S	A	2020-01-15	Asia	China	Guangdong	Shenzhen	China	Human	hCoV-19/Guangdong/20SF025/2020	2020-01-22
EPI_ISL_403933	TC	CCCA	GG	GCC	GGGA	S	A	2020-01-15	Asia	China	Guangdong	Shenzhen	China	Human	hCoV-19/Guangdong/20SF013/2020	2020-01-22
EPI_ISL_408484	TC	CCCA	GG	GCC	GGGA	S	A	2020-01-15	Asia	China	Sichuan	Chengdu	China	Human	hCoV-19/Sichuan/IVDC-SC-001/2020	2020-02-09
EPI_ISL_447910	CT	CCCA	GG	GCC	GGGA	L	B	2020-01-15	Asia	Thailand	Nonthaburi		Thailand	Human	hCoV-19/Thailand/Nonthaburi_68/2020	2020-05-19
EPI_ISL_406594	CT	CCCA	GG	GCC	GGGA	L	B	2020-01-16	Asia	China	Guangdong	Shenzhen	China	Human	hCoV-19/Shenzhen/SZTH-003/2020	2020-01-29
EPI_ISL_404227	CT	CCCA	GG	GCC	GGGA	L	B	2020-01-16	Asia	China	Zhejiang		China	Human	hCoV-19/Zhejiang/WZ-01/2020	2020-01-21
EPI_ISL_406595	CT	CCCA	GG	GCC	GGGA	L	B.57	2020-01-16	Asia	China	Guangdong	Shenzhen	China	Human	hCoV-19/Shenzhen/SZTH-004/2020	2020-01-29
EPI_ISL_434693	CT	CCCA	GG	GCC	GGGA	L	B	2020-01-16	Asia	Thailand	Nonthaburi		Thailand	Human	hCoV-19/Thailand/NIH-59/2020	2020-05-01
EPI_ISL_412978	TC	CCCA	GG	GCC	GGGA	S	B	2020-01-17	Asia	China	Hubei	Wuhan	China	Human	hCoV-19/Wuhan/HBCDC-HB-02/2020	2020-03-02
EPI_ISL_403936	CT	CCCA	GG	GCC	GGGA	L	B	2020-01-17	Asia	China	Guangdong	Zhuhai	China	Human	hCoV-19/Guangdong/20SF028/2020	2020-01-22
EPI_ISL_404228	CT	CCCA	GG	GCC	GGGA	L	B	2020-01-17	Asia	China	Zhejiang		China	Human	hCoV-19/Zhejiang/WZ-02/2020	2020-01-21
EPI_ISL_408480	TC	CCCA	TG	GCC	GGGA	S	A	2020-01-17	Asia	China	Yunnan	Kunming	China	Human	hCoV-19/Yunnan/IVDC-YN-003/2020	2020-02-09
EPI_ISL_539333	CT	CCCA	GG	GCC	GGGA	L	B	2020-01-17	Asia	China	Hunan	Huaihua	China	Human	hCoV-19/Hunan/HN-CIDC-P2/2020	2020-09-16
EPI_ISL_428440	CT	CCCA	GG	GCC	GGGA	L	B	2020-01-18	Asia	China	Guangdong	Zhuhai	China	Human	hCoV-19/Guangdong/20SF043/2020	2020-04-21
EPI_ISL_412979	TC	CCCA	GG	GCC	GGGA	S	A	2020-01-18	Asia	China	Hubei	Wuhan	China	Human	hCoV-19/Wuhan/HBCDC-HB-03/2020	2020-03-02
EPI_ISL_412980	TC	CCCA	GG	GCC	GGGA	S	B	2020-01-18	Asia	China	Hubei	Wuhan	China	Human	hCoV-19/Wuhan/HBCDC-HB-04/2020	2020-03-02
EPI_ISL_403937	CT	CCCA	GG	GCC	GGGA	L	B	2020-01-18	Asia	China	Guangdong	Zhuhai	China	Human	hCoV-19/Guangdong/20SF040/2020	2020-01-22
EPI_ISL_408485	TC	CCCA	GG	GCC	GGGA	S	A	2020-01-18	Asia	China	Beijing		China	Human	hCoV-19/Beijing/IVDC-BJ-005/2020	2020-02-09
EPI_ISL_408481	CT	CCCA	TG	GCC	GGGA	O	B	2020-01-18	Asia	China	Chongqing		China	Human	hCoV-19/Chongqing/IVDC-CQ-001/2020	2020-02-09
EPI_ISL_412981	CT	CCCA	TG	GCC	GGGA	O	B.4	2020-01-18	Asia	China	Hubei	Wuhan	China	Human	hCoV-19/Wuhan/HBCDC-HB-05/2020	2020-03-02
EPI_ISL_408482	CT	CCCA	TG	GCC	GGGA	O	B.4	2020-01-19	Asia	China	Shandong	Qingdao	China	Human	hCoV-19/Shandong/IVDC-SD-001/2020	2020-02-09
EPI_ISL_408488	CT	CCCA	GG	GCC	GGGA	L	B	2020-01-19	Asia	China	Jiangsu	Huaian	China	Human	hCoV-19/Jiangsu/IVDC-JS-001/2020	2020-02-09
EPI_ISL_407313	CT	CCCA	GG	GCC	GGGA	L	B	2020-01-19	Asia	China	Zhejiang	Hangzhou	China	Human	hCoV-19/Hangzhou/HZCDC0001/2020	2020-02-05
EPI_ISL_404895	TC	CCCA	GG	GCC	GGGA	S	A	2020-01-19	North America	USA	Washington	Snohomish County	USA	Human	hCoV-19/USA/WA1/2020	2020-01-24
EPI_ISL_2836011	TC	CCCA	GG	GCC	GGGA	S	A	2020-01-19	North America	USA			USA	Human	hCoV-19/USA/un-Yale-5643/2020	2021-06-29
EPI_ISL_596386	TC	CCCA	GG	GCC	GGGA	S	A	2020-01-19	North America	USA	Washington		USA	Human	hCoV-19/USA/WA-NIH-WA1/2020	2020-10-23
EPI_ISL_408483	TC	CCCA	GG	GCC	GGGA	S	A	2020-01-20	Asia	China	Shanghai		China	Human	hCoV-19/Shanghai/IVDC-SH-001/2020	2020-02-09
EPI_ISL_428449	TC	CCCA	GG	GCC	GGGA	S	A	2020-01-20	Asia	China	Guangdong	Zhanjiang	China	Human	hCoV-19/Guangdong/20SF123/2020	2020-04-21
EPI_ISL_406970	CT	CCCA	GG	GCC	GGGA	L	B	2020-01-20	Asia	China	Zhejiang	Hangzhou	China	Human	hCoV-19/Hangzhou/HZ-1/2020	2020-02-03
EPI_ISL_408487	TC	CCCA	GG	GCC	GGGA	S	A	2020-01-20	Asia	China	Henan	Zhengzhou	China	Human	hCoV-19/Henan/IVDC-HeN-002/2020	2020-02-09
EPI_ISL_421235	CT	CCCA	TG	GCC	GGGA	O	B	2020-01-20	Asia	China	Hangzhou		China	Human	hCoV-19/Hangzhou/HZCDC0013/2020	2020-04-07
EPI_ISL_421236	CT	CCCA	TG	GCC	GGGA	O	B	2020-01-20	Asia	China	Hangzhou		China	Human	hCoV-19/Hangzhou/HZCDC0012/2020	2020-04-07
EPI_ISL_527871	TC	CCCA	TG	GCC	GGGA	S	A	2020-01-20	Asia	China	Yunnan		China	Human	hCoV-19/Yunnan/KMS1/2020	2020-03-20
EPI_ISL_479800	CT	CCCA	GG	GCC	GGGA	L	B.12	2020-01-20	Asia	Japan	Hokkaido		Japan	Human	hCoV-19/Japan/PG-0016/2020	2020-07-01
EPI_ISL_479799	CT	CCCA	GG	GCC	GGGA	L	B.12	2020-01-20	Asia	Japan	Hokkaido		Japan	Human	hCoV-19/Japan/PG-0015/2020	2020-07-01
EPI_ISL_428448	TC	CCCA	GG	GCC	GGGA	S	A	2020-01-21	Asia	China	Guangdong	Shenzhen	China	Human	hCoV-19/Guangdong/20SF118/2020	2020-04-21
EPI_ISL_428443	TC	CCCA	GG	GCC	GGGA	S	A	2020-01-21	Asia	China	Guangdong	Guangzhou	China	Human	hCoV-19/Guangdong/20SF115/2020	2020-04-21
EPI_ISL_421243	TC	CCCA	GG	GCC	GGGA	S	B	2020-01-21	Asia	China	Jiangxi	Nanchang	China	Human	hCoV-19/Nanchang/JX14/2020	2020-04-07
EPI_ISL_962873	CT	CCCA	GG	GCC	GGGA	L	B	2020-01-21	Asia	China	Shandong		China	Human	hCoV-19/Shandong/2020C1240203/2020	2021-02-10
EPI_ISL_428447	TC	CCCA	GG	GCC	GGGA	S	A	2020-01-21	Asia	China	Guangdong	Shenzhen	China	Human	hCoV-19/Guangdong/20SF117/2020	2020-04-21
EPI_ISL_418504	CT	CCCA	GG	GCC	GGGA	L	B	2020-01-21	Asia	China	Hangzhou		China	Human	hCoV-19/Hangzhou/HZ79/2020	2020-03-30
EPI_ISL_421234	CT	CCCA	GT	GCC	GGGA	O	B	2020-01-21	Asia	China	Hangzhou		China	Human	hCoV-19/Hangzhou/HZCDC0025/2020	2020-04-07
EPI_ISL_416389	CT	CCCA	GG	GCC	GGGA	L	B.3.1	2020-01-21	Asia	China	Shanghai		China	Human	hCoV-19/Shanghai/SH0093/2020	2020-03-20
EPI_ISL_418441	CT	CCCA	GG	GCC	GGGA	L	B	2020-01-21	Asia	China	Hangzhou		China	Human	hCoV-19/Hangzhou/HZ48/2020	2020-03-30
EPI_ISL_408478	TC	CCCA	GG	GCC	GGGA	S	A	2020-01-21	Asia	China	Chongqing	Yongchuan	China	Human	hCoV-19/Chongqing/YC01/2020	2020-02-09
EPI_ISL_411060	TC	CCCA	GG	GCC	GGGA	S	A	2020-01-21	Asia	China	Fujian		China	Human	hCoV-19/Fujian/8/2020	2020-02-19
EPI_ISL_418506	CT	CCCA	GG	GCC	GGGA	L	B	2020-01-21	Asia	China	Hangzhou		China	Human	hCoV-19/Hangzhou/HZ90/2020	2020-03-30
EPI_ISL_418507	CT	CCCA	GG	GCC	GGGA	L	B	2020-01-21	Asia	China	Zhejiang	Hangzhou	China	Human	hCoV-19/Hangzhou/HZ91/2020	2020-03-30
EPI_ISL_418442	CT	CCCA	GG	GCC	GGGA	L	B	2020-01-21	Asia	China	Hangzhou		China	Human	hCoV-19/Hangzhou/HZ49/2020	2020-03-30
EPI_ISL_421227	CT	CCCA	GG	GCC	GGGA	L	B	2020-01-21	Asia	China	Hangzhou		China	Human	hCoV-19/Hangzhou/HZCDC0091L/2020	2020-04-07
EPI_ISL_421233	CT	CCCA	GG	GCC	GGGA	L	B	2020-01-21	Asia	China	Hangzhou		China	Human	hCoV-19/Hangzhou/HZCDC0048/2020	2020-04-07
EPI_ISL_421232	CT	CCCA	GG	GCC	GGGA	L	B	2020-01-21	Asia	China	Hangzhou		China	Human	hCoV-19/Hangzhou/HZCDC0048L/2020	2020-04-07
EPI_ISL_421228	CT	CCCA	GG	GCC	GGGA	L	B	2020-01-21	Asia	China	Hangzhou		China	Human	hCoV-19/Hangzhou/HZCDC0091/2020	2020-04-07
EPI_ISL_421231	CT	CCCA	GG	GCC	GGGA	L	B	2020-01-21	Asia	China	Hangzhou		China	Human	hCoV-19/Hangzhou/HZCDC0049L/2020	2020-04-07
EPI_ISL_421230	CT	CCCA	GG	GCC	GGGA	L	B	2020-01-21	Asia	China	Hangzhou		China	Human	hCoV-19/Hangzhou/HZCDC0090/2020	2020-04-07
EPI_ISL_421229	CT	CCCA	GG	GCC	GGGA	L	B	2020-01-21	Asia	China	Hangzhou		China	Human	hCoV-19/Hangzhou/HZCDC0090L/2020	2020-04-07
EPI_ISL_417064	CT	CCCA	GG	GCC	GGGA	L	B	2020-01-21	Asia	Hong Kong			Hong Kong	Human	hCoV-19/HongKong/VB20017970-2/2020	2020-03-24
EPI_ISL_417176	TC	CCCA	GG	GCC	GGGA	S	A	2020-01-21	Asia	Hong Kong			Hong Kong	Human	hCoV-19/HongKong/HKPU1_2101/2020	2020-03-24
EPI_ISL_404253	YY	CCCA	GG	GCC	GGGA	O	A	2020-01-21	North America	USA	Illinois	Chicago	USA	Human	hCoV-19/USA/IL1/2020	2020-01-25
EPI_ISL_2835566	CT	TTTG	GG	TCC	GGGA	GH	B.1.2	2020-01-21	North America	USA	California	San Diego	USA	Human	hCoV-19/USA/CA-SEARCH-103149/2020	2021-07-07
EPI_ISL_421226	CT	CCCA	GG	GCC	GGGA	L	B	2020-01-22	Asia	China	Hangzhou		China	Human	hCoV-19/Hangzhou/HZCDC0119/2020	2020-04-07
EPI_ISL_415711	CT	CCCA	GG	GCC	GGGA	L	B	2020-01-22	Asia	China	Hangzhou		China	Human	hCoV-19/Hangzhou/ZJU-05/2020	2020-03-19
EPI_ISL_428456	CT	CCCA	GG	GCC	GGGA	L	B	2020-01-22	Asia	China	Guangdong	Shenzhen	China	Human	hCoV-19/Guangdong/20SF243/2020	2020-04-21
EPI_ISL_421237	TC	CCCA	GG	GCC	GGGA	S	A	2020-01-22	Asia	China	Jiangxi	Jiujiang	China	Human	hCoV-19/Jiujiang/JX22/2020	2020-04-07
EPI_ISL_428454	CT	CCCA	GT	GCC	GGGA	O	B	2020-01-22	Asia	China	Guangdong	Huizhou	China	Human	hCoV-19/Guangdong/20SF198/2020	2020-04-21
EPI_ISL_428453	CT	CCCA	GG	GCC	GGGA	L	B	2020-01-22	Asia	China	Guangdong	Huizhou	China	Human	hCoV-19/Guangdong/20SF195/2020	2020-04-21
EPI_ISL_418502	CT	CCCA	GG	GCC	GGGA	L	B	2020-01-22	Asia	China	Hangzhou		China	Human	hCoV-19/Hangzhou/HZ60/2020	2020-03-30
EPI_ISL_418503	CT	CCCA	GG	GCC	GGGA	L	B	2020-01-22	Asia	China	Hangzhou		China	Human	hCoV-19/Hangzhou/HZ62/2020	2020-03-30
EPI_ISL_421244	TC	CCCA	GG	GCC	GGGA	S	A	2020-01-22	Asia	China	Jiangxi	Shangrao	China	Human	hCoV-19/Shangrao/JX29/2020	2020-04-07
EPI_ISL_421225	CT	CCCA	GG	GCC	GGGA	L	B	2020-01-22	Asia	China	Hangzhou		China	Human	hCoV-19/Hangzhou/HZCDC0135/2020	2020-04-07
EPI_ISL_449485	TC	CCCA	GG	GCC	GGGA	S	A	2020-01-22	Asia	China	Wuhan		China	Human	hCoV-19/Wuhan/WHUH012/2020	2020-05-15
EPI_ISL_411066	CT	CCCA	GG	GCC	GGGA	L	B	2020-01-22	Asia	China	Fujian		China	Human	hCoV-19/Fujian/13/2020	2020-02-19
EPI_ISL_449484	TC	CCCA	GG	GCC	GGGA	S	A	2020-01-22	Asia	China	Wuhan		China	Human	hCoV-19/Wuhan/WHUH011/2020	2020-05-15
EPI_ISL_449486	TC	CCCA	GG	GCC	GGGA	S	B	2020-01-22	Asia	China	Wuhan		China	Human	hCoV-19/Wuhan/WHUH020/2020	2020-05-15
EPI_ISL_449487	CT	CCCA	GG	GCC	GGGA	L	B	2020-01-22	Asia	China	Wuhan		China	Human	hCoV-19/Wuhan/WHUH021/2020	2020-05-15
EPI_ISL_450444	CT	CCCA	GG	GCC	GGGA	L	B	2020-01-22	Asia	China	Beijing		China	Human	hCoV-19/Beijing/IME-HZ01/2020	2020-02-09
EPI_ISL_451323	CT	CCCA	GG	GCC	GGGA	L	B	2020-01-22	Asia	China	Sichuan		China	Human	hCoV-19/Sichuan/SC-MY-057/2020	2020-05-24
EPI_ISL_455683	TC	CCCA	GG	GCC	GGGA	S	A	2020-01-22	Asia	China	Zhejiang		China	Human	hCoV-19/Zhejiang/CN1/2020	2020-05-29
EPI_ISL_449483	TC	CCCA	GG	GCC	GGGA	S	B	2020-01-22	Asia	China	Wuhan		China	Human	hCoV-19/Wuhan/WHUH008/2020	2020-05-15
EPI_ISL_455684	TC	CCCA	GG	GCC	GGGA	S	A	2020-01-22	Asia	China	Zhejiang		China	Human	hCoV-19/Zhejiang/CN2/2020	2020-05-29
EPI_ISL_406536	CT	CCCA	GG	GCC	GGGA	L	B	2020-01-22	Asia	China	Guangdong	Foshan	China	Human	hCoV-19/Foshan/20SF211/2020	2020-01-29
EPI_ISL_406535	CT	CCCA	GG	GCC	GGGA	L	B	2020-01-22	Asia	China	Guangdong	Foshan	China	Human	hCoV-19/Foshan/20SF210/2020	2020-01-29
EPI_ISL_406534	CT	CCCA	GG	GCC	GGGA	L	B	2020-01-22	Asia	China	Guangdong	Foshan	China	Human	hCoV-19/Foshan/20SF207/2020	2020-01-29
EPI_ISL_406533	CT	CCCA	GG	GCC	GGGA	L	B	2020-01-22	Asia	China	Guangdong	Guangzhou	China	Human	hCoV-19/Guangzhou/20SF206/2020	2020-01-29
EPI_ISL_406531	CT	CCCA	GG	GCC	GGGA	L	B	2020-01-22	Asia	China	Guangdong	Zhuhai	China	Human	hCoV-19/Guangdong/20SF174/2020	2020-01-29
EPI_ISL_455685	TC	CCCA	GG	GCC	GGGA	S	A	2020-01-22	Asia	China	Zhejiang		China	Human	hCoV-19/Zhejiang/CN5/2020	2020-05-29
EPI_ISL_449482	TC	CCCA	GG	GCC	GGGA	S	A	2020-01-22	Asia	China	Wuhan		China	Human	hCoV-19/Wuhan/WHUH007/2020	2020-05-15
EPI_ISL_449479	TC	CCCA	GG	GCC	GGGA	S	B	2020-01-22	Asia	China	Wuhan		China	Human	hCoV-19/Wuhan/WHUH004/2020	2020-05-15
EPI_ISL_449481	TC	CCCA	GG	GCC	GGGA	S	A	2020-01-22	Asia	China	Wuhan		China	Human	hCoV-19/Wuhan/WHUH006/2020	2020-05-15
EPI_ISL_449480	TC	CCCA	GG	GCC	GGGA	S	B	2020-01-22	Asia	China	Wuhan		China	Human	hCoV-19/Wuhan/WHUH005/2020	2020-05-15
EPI_ISL_449476	TC	CCCA	GG	GCC	GGGA	S	B	2020-01-22	Asia	China	Wuhan		China	Human	hCoV-19/Wuhan/WHUH001/2020	2020-05-15
EPI_ISL_449477	TC	CCCA	GG	GCC	GGGA	S	B	2020-01-22	Asia	China	Wuhan		China	Human	hCoV-19/Wuhan/WHUH002/2020	2020-05-15
EPI_ISL_449478	TC	CCCA	GG	GCC	GGGA	S	B	2020-01-22	Asia	China	Wuhan		China	Human	hCoV-19/Wuhan/WHUH003/2020	2020-05-15
EPI_ISL_434571	TC	CCCA	GG	GCC	GGGA	S	A	2020-01-22	Asia	Hong Kong			Hong Kong	Human	hCoV-19/HongKong/HKU-001a/2020	2020-03-22
EPI_ISL_417443	TC	CCCA	GG	GCC	GGGA	S	A	2020-01-22	Asia	Hong Kong			Hong Kong	Human	hCoV-19/HongKong/XM-PII-S4/2020	2020-03-26
EPI_ISL_412028	TC	CCCA	GG	GCC	GGGA	S	A	2020-01-22	Asia	Hong Kong			Hong Kong	Human	hCoV-19/HongKong/VM20001061-2/2020	2020-02-24
EPI_ISL_434694	CT	CCCA	GG	GCC	GGGA	L	B	2020-01-22	Asia	Thailand	Samut Prakan		Thailand	Human	hCoV-19/Thailand/NIH-162/2020	2020-05-01
EPI_ISL_418267	CT	CCCA	GG	GCC	GGGA	L	B	2020-01-22	Asia	Vietnam	Ho Chi Minh City		Vietnam	Human	hCoV-19/Vietnam/19-02S/2020	2020-03-30
EPI_ISL_418269	CT	CCCA	GG	GCC	GGGA	L	B	2020-01-22	Asia	Vietnam	Ho Chi Minh City		Vietnam	Human	hCoV-19/Vietnam/19-01S/2020	2020-03-14
EPI_ISL_406223	TC	CCCA	TG	GCC	GGGA	S	A	2020-01-22	North America	USA	Arizona	Phoenix County	USA	Human	hCoV-19/USA/AZ1/2020	2020-01-28
EPI_ISL_406036	CT	CCCA	GT	GCC	GGGA	O	B	2020-01-22	North America	USA	California	Orange County	USA	Human	hCoV-19/USA/CA2/2020	2020-01-27
EPI_ISL_3185949	CT	CCCA	GT	GCC	GGGA	O	B	2020-01-22	North America	USA	California	Orange County	USA	Human	hCoV-19/USA/CA-NR-52509/2020	2021-08-02
EPI_ISL_408976	CT	CCCA	GG	GCC	GGGA	L	B	2020-01-22	Oceania	Australia	New South Wales	Sydney	Australia	Human	hCoV-19/Australia/NSW02/2020	2020-02-11
EPI_ISL_421223	CT	CCCA	TT	GCC	GGGA	V	B	2020-01-23	Asia	China	Hangzhou		China	Human	hCoV-19/Hangzhou/HZCDC0167/2020	2020-04-07
EPI_ISL_418510	CT	CCCA	GG	GCC	GGGA	L	B	2020-01-23	Asia	China	Hangzhou		China	Human	hCoV-19/Hangzhou/HZ185/2020	2020-03-30
EPI_ISL_418509	CT	CCCA	GG	GCC	GGGA	L	B	2020-01-23	Asia	China	Zhejiang	Hangzhou	China	Human	hCoV-19/Hangzhou/HZ178/2020	2020-03-30
EPI_ISL_418508	CT	CCCA	GG	GCC	GGGA	L	B	2020-01-23	Asia	China	Zhejiang	Hangzhou	China	Human	hCoV-19/Hangzhou/HZ162/2020	2020-03-30
EPI_ISL_428457	TC	CCCA	GG	GCC	GGGA	S	A	2020-01-23	Asia	China	Guangdong	Huizhou	China	Human	hCoV-19/Guangdong/20SF254/2020	2020-04-21
EPI_ISL_468726	TC	CCCA	GG	GCC	GGGA	S	A	2020-01-23	Asia	China	Shanghai		China	Human	hCoV-19/Shanghai/CH-03/2020	2020-06-16
EPI_ISL_406538	CT	CCCA	GG	GCC	GGGA	L	B	2020-01-23	Asia	China	Guangdong		China	Human	hCoV-19/Guangdong/20SF201/2020	2020-01-29
EPI_ISL_411950	CT	CCCA	GG	GCC	GGGA	L	B	2020-01-23	Asia	China	Jiangsu		China	Human	hCoV-19/Jiangsu/JS01/2020	2020-02-22
EPI_ISL_414936	TC	CCCA	GG	GCC	GGGA	S	B	2020-01-23	Asia	China	Shandong		China	Human	hCoV-19/Shandong/LY003-2/2020	2020-03-16
EPI_ISL_431785	TC	CCCA	GG	GCC	GGGA	S	A	2020-01-23	Asia	China	Fujian		China	Human	hCoV-19/Fujian/3520022Y/2020	2020-04-29
EPI_ISL_421224	CT	CCCA	GG	GCC	GGGA	L	B	2020-01-23	Asia	China	Hangzhou		China	Human	hCoV-19/Hangzhou/HZCDC0162/2020	2020-04-07
EPI_ISL_962584	CT	CCCA	GG	GCC	GGGA	L	B	2020-01-23	Asia	China	Shandong		China	Human	hCoV-19/Shandong/2020C1240054/2020	2021-02-10
EPI_ISL_421248	TC	CCCA	GG	GCC	GGGA	S	A	2020-01-23	Asia	China	Jiangxi	Nanchang	China	Human	hCoV-19/Nanchang/JX39/2020	2020-04-07
EPI_ISL_428452	CT	CCCA	GG	GCC	GGGA	L	B	2020-01-23	Asia	China	Guangdong	Shaoguan	China	Human	hCoV-19/Guangdong/20SF190/2020	2020-04-21
EPI_ISL_451390	CC	CCCA	GG	GCC	GGGA	O	B	2020-01-23	Asia	China	Sichuan		China	Human	hCoV-19/Sichuan/SC-WCH4-288/2020	2020-05-24
EPI_ISL_408479	CT	CCCA	GG	GCC	GGGA	L	B	2020-01-23	Asia	China	Chongqing	Zhongxian	China	Human	hCoV-19/Chongqing/ZX01/2020	2020-02-09
EPI_ISL_451379	CT	CCCA	GG	GCC	GGGA	L	B	2020-01-23	Asia	China	Sichuan		China	Human	hCoV-19/Sichuan/SC-WCH-308/2020	2020-05-24
EPI_ISL_428460	CT	CCCA	GG	GCC	GGGA	L	B	2020-01-23	Asia	China	Guangdong	Guangzhou	China	Human	hCoV-19/Guangdong/20SF273/2020	2020-04-21
EPI_ISL_428455	CT	CCCA	GG	GCC	GGGA	L	B	2020-01-23	Asia	China	Guangdong	Yangjiang	China	Human	hCoV-19/Guangdong/20SF200/2020	2020-04-21
EPI_ISL_434563	CT	CCCA	GG	GCC	GGGA	L	B	2020-01-23	Asia	Hong Kong			Hong Kong	Human	hCoV-19/HongKong/HKU-902a/2020	2020-02-24
EPI_ISL_2710829	TC	CCCA	GN	GCN	GGGN	S	A	2020-01-23	Asia	Hong Kong			Hong Kong	Human	hCoV-19/HongKong/HKPU-00001/2020	2021-06-28
EPI_ISL_417177	CT	CCCA	GT	GCN	GGGN	O	B	2020-01-23	Asia	Hong Kong			Hong Kong	Human	hCoV-19/HongKong/HKPU2_1801/2020	2020-03-24
EPI_ISL_410532	CT	CCCA	GG	GCC	GGGA	L	B	2020-01-23	Asia	Japan	Osaka		Japan	Human	hCoV-19/Japan/OS-20-07-1/2020	2020-02-17
EPI_ISL_482678	CT	CCCA	GG	GCC	GGGA	L	B	2020-01-23	Asia	Singapore			Singapore	Human	hCoV-19/Singapore/1nan/2020	2020-07-05
EPI_ISL_406973	CT	CCCA	GG	GCC	GGGA	L	B	2020-01-23	Asia	Singapore			Singapore	Human	hCoV-19/Singapore/1/2020	2020-02-03
EPI_ISL_406031	CT	CCCA	GT	GCC	GGGA	O	B	2020-01-23	Asia	Taiwan	Kaohsiung		Taiwan	Human	hCoV-19/Taiwan/2/2020	2020-01-27
EPI_ISL_437622	CT	CCCA	GT	GCC	GGGA	O	B	2020-01-23	Asia	Thailand			Thailand	Human	hCoV-19/Thailand/SI200383-NT/2020	2020-05-08
EPI_ISL_450196	CT	CCCA	GG	GCC	GGGA	L	B	2020-01-23	Asia	Thailand	Bangkok		Thailand	Human	hCoV-19/Thailand/Bangkok_168/2020	2020-05-20
EPI_ISL_437612	TC	CCCA	GG	GCC	GGGA	S	A.6	2020-01-23	Asia	Thailand			Thailand	Human	hCoV-19/Thailand/SI203285-NT/2020	2020-05-08
EPI_ISL_1301441	CT	CCCA	GT	GCC	GGGA	O	B	2020-01-23	Europe	France	Ile-de-France	Paris	France	Human	hCoV-19/France/IDF-0372-P5/2020	2021-03-20
EPI_ISL_406597	CT	CCCA	GT	GCC	GGGA	O	B	2020-01-23	Europe	France	Île-de-France	Paris	France	Human	hCoV-19/France/IDF-0373/2020	2020-01-29
EPI_ISL_410720	CT	CCCA	GT	GCC	GGGA	O	B	2020-01-23	Europe	France	Île-de-France	Paris	France	Human	hCoV-19/France/IDF-0372-isl/2020	2020-02-18
EPI_ISL_406596	CT	CCCA	GT	GCC	GGGA	O	B	2020-01-23	Europe	France	Île-de-France	Paris	France	Human	hCoV-19/France/IDF-0372/2020	2020-01-29
EPI_ISL_425177	CT	CCCA	GG	GCC	GGGA	L	B	2020-01-23	North America	Canada	Ontario		Canada	Human	hCoV-19/Canada/ON_ON-VIDO-01-2/2020	2020-04-14
EPI_ISL_413015	CT	CCCA	GG	GCC	GGGA	L	B	2020-01-23	North America	Canada	Ontario		Canada	Human	hCoV-19/Canada/ON_VIDO-01/2020	2020-03-02
EPI_ISL_406034	TC	CCCA	GG	GCC	GGGA	S	A	2020-01-23	North America	USA	California	Los Angeles County	USA	Human	hCoV-19/USA/CA-CDC-1/2020	2020-01-27
EPI_ISL_416046	CT	CCCA	GG	GCC	GGGA	L	B	2020-01-24	Asia	China	Hangzhou		China	Human	hCoV-19/Hangzhou/ZJU-04/2020	2020-03-20
EPI_ISL_414938	TC	CCCA	GG	GCC	GGGA	S	B	2020-01-24	Asia	China	Shandong		China	Human	hCoV-19/Shandong/LY005-2/2020	2020-03-16
EPI_ISL_428461	CT	CCCA	GG	GCC	GGGA	L	B	2020-01-24	Asia	China	Guangdong	Huizhou	China	Human	hCoV-19/Guangdong/20SF316/2020	2020-04-21
EPI_ISL_428465	CT	CCCA	GG	GCC	GGGA	L	B	2020-01-24	Asia	China	Guangdong	Shenzhen	China	Human	hCoV-19/Guangdong/20SF616/2020	2020-04-21
EPI_ISL_962537	CT	CCCA	GG	GCC	GGGA	L	B	2020-01-24	Asia	China	Shandong		China	Human	hCoV-19/Shandong/2020C1240533/2020	2021-02-10
EPI_ISL_430734	CT	CCCA	GG	GCC	GGGA	L	B	2020-01-24	Asia	China	Beijing		China	Human	hCoV-19/Beijing/BJ53/2020	2020-04-27
EPI_ISL_430735	CT	CCCA	GG	GCC	GGGA	L	B	2020-01-24	Asia	China	Beijing		China	Human	hCoV-19/Beijing/BJ54/2020	2020-04-27
EPI_ISL_962575	CT	CCCA	GG	GCC	GGGA	L	B	2020-01-24	Asia	China	Shandong		China	Human	hCoV-19/Shandong/2020C1240146/2020	2021-02-10
EPI_ISL_451392	CT	CCCA	GG	GCC	GGGA	L	B	2020-01-24	Asia	China	Sichuan		China	Human	hCoV-19/Sichuan/SC-WCH4-290/2020	2020-05-24
EPI_ISL_418511	CT	CCCA	GG	GCC	GGGA	L	B	2020-01-24	Asia	China	Zhejiang	Hangzhou	China	Human	hCoV-19/Hangzhou/HZ477/2020	2020-03-30
EPI_ISL_451380	CT	CCCA	GG	GCC	GGGA	L	B	2020-01-24	Asia	China	Sichuan		China	Human	hCoV-19/Sichuan/SC-WCH-310/2020	2020-05-24
EPI_ISL_451361	CT	CCCA	GG	GCC	GGGA	L	B	2020-01-24	Asia	China	Sichuan		China	Human	hCoV-19/Sichuan/SC-PHCC2-041/2020	2020-05-24
EPI_ISL_451360	TC	CCCA	GG	GCC	GGGA	S	A	2020-01-24	Asia	China	Sichuan		China	Human	hCoV-19/Sichuan/SC-PHCC2-040/2020	2020-05-24
EPI_ISL_1068682	CT	CCCA	GG	GCC	GGGA	L	B	2020-01-24	Asia	China	Anhui	Lu'an	China	Human	hCoV-19/Anhui/08/2020	2021-02-25
EPI_ISL_451345	CT	TTCG	GG	GCC	GGGA	G	B.1	2020-01-24	Asia	China	Sichuan		China	Human	hCoV-19/Sichuan/SC-PHCC1-022/2020	2020-05-24
EPI_ISL_422425	CT	-TTG	GG	GCC	GGGA	G	B.1	2020-01-24	Asia	China	Zhejiang		China	Human	hCoV-19/Zhejiang/HZ103/2020	2020-04-10
EPI_ISL_962548	TC	CCCA	GG	GCC	GGGA	S	B	2020-01-24	Asia	China	Shandong		China	Human	hCoV-19/Shandong/2020C1240402/2020	2021-02-10
EPI_ISL_495459	CT	CCCA	GG	GCC	GGGA	L	B	2020-01-24	Asia	China	Zhejiang	Lishui	China	Human	hCoV-19/Lishui/LS003/2020	2020-07-23
EPI_ISL_424355	TC	CCCA	GG	GCC	GGGA	S	A	2020-01-24	Asia	China	Beijing		China	Human	hCoV-19/Beijing/Wuhan_IME-BJ01/2020	2020-04-06
EPI_ISL_413485	TC	CCCA	-G	GCC	GGGA	S	A	2020-01-24	Asia	China	Anhui	Suzhou	China	Human	hCoV-19/Anhui/SZ005/2020	2020-03-05
EPI_ISL_411953	CT	CCCA	GG	GCC	GGGA	L	B	2020-01-24	Asia	China	Jiangsu		China	Human	hCoV-19/Jiangsu/JS03/2020	2020-02-22
EPI_ISL_411952	CT	CCCA	GG	GCC	GGGA	L	B	2020-01-24	Asia	China	Jiangsu		China	Human	hCoV-19/Jiangsu/JS02/2020	2020-02-22
EPI_ISL_434565	CT	CCCA	TG	GCC	GGGA	O	B.4	2020-01-24	Asia	Hong Kong			Hong Kong	Human	hCoV-19/HongKong/HKU-903a/2020	2020-02-24
EPI_ISL_450408	CT	CCCA	TG	GCC	GGGA	O	B.4	2020-01-24	Asia	Hong Kong			Hong Kong	Human	hCoV-19/HongKong/HKU-905a/2020	2020-05-05
EPI_ISL_434564	CT	CCCA	GG	GCC	GGGA	L	B	2020-01-24	Asia	Hong Kong			Hong Kong	Human	hCoV-19/HongKong/HKU-902b/2020	2020-02-24
EPI_ISL_416829	CT	CCCA	GG	GCC	GGGA	L	B	2020-01-24	Asia	Malaysia	Selangor		Malaysia	Human	hCoV-19/Malaysia/MKAK-CL-2020-5045/2020	2020-03-23
EPI_ISL_416866	CT	CCCA	GG	GCC	GGGA	L	B	2020-01-24	Asia	Malaysia	Selangor		Malaysia	Human	hCoV-19/Malaysia/MKAK-CL-2020-5047/2020	2020-03-23
EPI_ISL_416884	CT	CCCA	GG	GCC	GGGA	L	B	2020-01-24	Asia	Malaysia	Selangor		Malaysia	Human	hCoV-19/Malaysia/MKAK-CL-2020-5049/2020	2020-03-23
EPI_ISL_411926	TC	CCCA	GG	GCC	GGGA	S	A	2020-01-24	Asia	Taiwan	Taipei		Taiwan	Human	hCoV-19/Taiwan/3/2020	2020-02-21
EPI_ISL_447911	TC	CCCA	GG	GCC	GGGA	S	A.6	2020-01-24	Asia	Thailand	Nonthaburi		Thailand	Human	hCoV-19/Thailand/Nonthaburi_193/2020	2020-05-19
EPI_ISL_416427	TC	CCCA	GG	GCC	GGGA	S	A	2020-01-24	Asia	Vietnam	Thanhhoa		Vietnam	Human	hCoV-19/Vietnam/38142/2020	2020-03-21
EPI_ISL_408668	TC	CCCA	GG	GCC	GGGA	S	A	2020-01-24	Asia	Vietnam	Thanh Hoa		Vietnam	Human	hCoV-19/Vietnam/VR03-38142/2020	2020-02-10
EPI_ISL_940543	CT	CCCA	GT	GCC	GGGA	O	B	2020-01-24	Europe	France	Ile-de-France		France	Human	hCoV-19/France/IDF_HB_112001089879/2020	2021-02-05
EPI_ISL_416410	CT	CCCA	GT	GCN	GGGN	O	B	2020-01-24	Oceania	Australia	Victoria	Melbourne	Australia	Human	hCoV-19/Australia/VIC02/2020	2020-03-20
EPI_ISL_417030	TC	CCCA	GG	GCC	GGGA	S	A	2020-01-24	Oceania	Australia	New South Wales	Sydney	Australia	Human	hCoV-19/Australia/NSW04/2020	2020-03-24
EPI_ISL_407893	TC	CCCA	GG	GCC	GGGA	S	A	2020-01-24	Oceania	Australia	New South Wales	Sydney	Australia	Human	hCoV-19/Australia/NSW01/2020	2020-02-06
EPI_ISL_428464	CT	CCCA	GT	GCC	GGGA	O	B	2020-01-25	Asia	China	Guangdong	Zhanjiang	China	Human	hCoV-19/Guangdong/20SF602/2020	2020-04-21
EPI_ISL_493163	CT	CCCA	GG	GCC	GGGA	L	B	2020-01-25	Asia	China	Hubei	Wuhan	China	Human	hCoV-19/Wuhan/0125-A174/2020	2020-07-21
EPI_ISL_450489	CT	CCCA	GG	GCC	GGGA	L	B	2020-01-25	Asia	China	Hubei	Wuhan	China	Human	hCoV-19/Wuhan/YB012504/2020	2020-03-30
EPI_ISL_539334	CT	CCCA	GG	GCC	GGGA	L	B	2020-01-25	Asia	China	Hunan	Huaihua	China	Human	hCoV-19/Hunan/HN-CIDC-P5/2020	2020-09-16
EPI_ISL_424356	TC	CCCA	GG	GCC	GGGA	S	A	2020-01-25	Asia	China	Beijing		China	Human	hCoV-19/Beijing/Wuhan_IME-BJ02/2020	2020-04-06
EPI_ISL_415709	CT	CCCA	TT	GCC	GGGA	V	B	2020-01-25	Asia	China	Hangzhou		China	Human	hCoV-19/Hangzhou/ZJU-01/2020	2020-03-19
EPI_ISL_493149	CT	CCCA	GG	GCC	GGGA	L	B	2020-01-25	Asia	China	Hubei	Wuhan	China	Human	hCoV-19/Wuhan/0125-A137/2020	2020-07-21
EPI_ISL_493151	CT	CCCA	GG	GCC	GGGA	L	B	2020-01-25	Asia	China	Hubei	Wuhan	China	Human	hCoV-19/Wuhan/0125-A145/2020	2020-07-21
EPI_ISL_493152	CT	CCCA	GG	GCC	GGGA	L	B	2020-01-25	Asia	China	Hubei	Wuhan	China	Human	hCoV-19/Wuhan/0125-A148/2020	2020-07-21
EPI_ISL_493153	CT	CCCA	GG	GCC	GGGA	L	B	2020-01-25	Asia	China	Hubei	Wuhan	China	Human	hCoV-19/Wuhan/0125-A152/2020	2020-07-21
EPI_ISL_493154	CT	CCCA	GG	GCC	GGGA	L	B	2020-01-25	Asia	China	Hubei	Wuhan	China	Human	hCoV-19/Wuhan/0125-A153/2020	2020-07-21
EPI_ISL_493155	CT	CCCA	GG	GCC	GGGA	L	B	2020-01-25	Asia	China	Hubei	Wuhan	China	Human	hCoV-19/Wuhan/0125-A160/2020	2020-07-21
EPI_ISL_493156	CT	CCCA	GG	GCC	GGGA	L	B	2020-01-25	Asia	China	Hubei	Wuhan	China	Human	hCoV-19/Wuhan/0125-A163/2020	2020-07-21
EPI_ISL_493157	CT	CCCA	GG	GCC	GGGA	L	B	2020-01-25	Asia	China	Hubei	Wuhan	China	Human	hCoV-19/Wuhan/0125-A164/2020	2020-07-21
EPI_ISL_493158	CT	CCCA	GG	GCC	GGGA	L	B	2020-01-25	Asia	China	Hubei	Wuhan	China	Human	hCoV-19/Wuhan/0125-A167/2020	2020-07-21
EPI_ISL_493159	CT	CCCA	GG	GCC	GGGA	L	B	2020-01-25	Asia	China	Hubei	Wuhan	China	Human	hCoV-19/Wuhan/0125-A168/2020	2020-07-21
EPI_ISL_493160	CT	CCCA	GG	GCN	GGGN	L	B	2020-01-25	Asia	China	Hubei	Wuhan	China	Human	hCoV-19/Wuhan/0125-A169/2020	2020-07-21
EPI_ISL_493161	CT	CCCA	GG	GCC	GGGA	L	B	2020-01-25	Asia	China	Hubei	Wuhan	China	Human	hCoV-19/Wuhan/0125-A170/2020	2020-07-21
EPI_ISL_493162	CT	CCCA	GG	GCN	GGGN	O	B	2020-01-25	Asia	China	Hubei	Wuhan	China	Human	hCoV-19/Wuhan/0125-A171/2020	2020-07-21
EPI_ISL_493150	CT	CCCA	GG	GCC	GGGA	L	B	2020-01-25	Asia	China	Hubei	Wuhan	China	Human	hCoV-19/Wuhan/0125-A142/2020	2020-07-21
EPI_ISL_450504	CT	CCCA	GG	GCC	GGGA	L	B	2020-01-25	Asia	China	Hubei	Wuhan	China	Human	hCoV-19/Wuhan/YB012506/2020	2020-03-30
EPI_ISL_451382	CT	CCCA	GG	GCC	GGGA	L	B	2020-01-25	Asia	China	Sichuan		China	Human	hCoV-19/Sichuan/SC-WCH-315/2020	2020-05-24
EPI_ISL_493166	CT	CCCA	GG	GCC	GGGA	L	B	2020-01-25	Asia	China	Hubei	Wuhan	China	Human	hCoV-19/Wuhan/0125-A192/2020	2020-07-21
EPI_ISL_421249	TC	CCCA	GG	GCC	GGGA	S	A	2020-01-25	Asia	China	Jiangxi	Xinyu	China	Human	hCoV-19/Xinyu/JX122/2020	2020-04-07
EPI_ISL_421245	TC	CCCA	GG	GCC	GGGA	S	A	2020-01-25	Asia	China	Jiangxi	Nanchang	China	Human	hCoV-19/Nanchang/JX90/2020	2020-04-07
EPI_ISL_421242	TC	CCCA	GG	GCC	GGGA	S	A	2020-01-25	Asia	China	Jiangxi	Ganzhou	China	Human	hCoV-19/Ganzhou/JX81/2020	2020-04-07
EPI_ISL_416044	CT	CCCA	GG	GCC	GGGA	L	B	2020-01-25	Asia	China	Hangzhou		China	Human	hCoV-19/Hangzhou/ZJU-03/2020	2020-03-20
EPI_ISL_414939	TC	CCCA	GG	GCC	GGGA	S	B	2020-01-25	Asia	China	Shandong		China	Human	hCoV-19/Shandong/LY006-2/2020	2020-03-16
EPI_ISL_416316	TC	CCCA	GG	GCC	GGGA	S	A	2020-01-25	Asia	China	Shanghai		China	Human	hCoV-19/Shanghai/SH0002/2020	2020-03-20
EPI_ISL_416317	TC	CCCA	GG	GCC	GGGA	S	A	2020-01-25	Asia	China	Shanghai		China	Human	hCoV-19/Shanghai/SH0003/2020	2020-03-20
EPI_ISL_962569	CT	CCCA	GG	GCC	GGGA	L	B	2020-01-25	Asia	China	Shandong		China	Human	hCoV-19/Shandong/2020C1240260/2020	2021-02-10
EPI_ISL_1655937	TC	CCCA	GG	GCC	GGGA	S	A.17	2020-01-25	Asia	China	Wuhan		China	Human	hCoV-19/Wuhan/AP8/2020	2021-04-20
EPI_ISL_414940	TC	CCCA	GG	GCC	GGGA	S	B	2020-01-25	Asia	China	Shandong		China	Human	hCoV-19/Shandong/LY007-2/2020	2020-03-16
EPI_ISL_418515	CT	CCCA	GG	GCC	GGGA	L	B	2020-01-25	Asia	China	Hangzhou		China	Human	hCoV-19/Hangzhou/HZ638/2020	2020-03-30
EPI_ISL_493164	CT	CCCA	GG	GCC	GGGA	L	B	2020-01-25	Asia	China	Hubei	Wuhan	China	Human	hCoV-19/Wuhan/0125-A182/2020	2020-07-21
EPI_ISL_418514	CT	CCCA	GG	GCC	GGGA	L	B	2020-01-25	Asia	China	Zhejiang	Hangzhou	China	Human	hCoV-19/Hangzhou/HZ576/2020	2020-03-30
EPI_ISL_429852	CT	CCCA	GG	GCC	GGGA	L	B	2020-01-25	Asia	China	Zhejiang	Lishui	China	Human	hCoV-19/Lishui/LS111/2020	2020-04-24
EPI_ISL_493165	TC	CCCA	GG	GCC	GGGA	S	B	2020-01-25	Asia	China	Hubei	Wuhan	China	Human	hCoV-19/Wuhan/0125-A191/2020	2020-07-21
EPI_ISL_418513	CT	CCCA	GG	GCC	GGGA	L	B	2020-01-25	Asia	China	Hangzhou		China	Human	hCoV-19/Hangzhou/HZ551/2020	2020-03-30
EPI_ISL_962556	TC	CCCA	GG	GCC	GGGA	S	A	2020-01-25	Asia	China	Shandong		China	Human	hCoV-19/Shandong/2020C1240367/2020	2021-02-10
EPI_ISL_962543	CT	CCCA	GT	GCC	GGGA	O	B	2020-01-25	Asia	China	Shandong		China	Human	hCoV-19/Shandong/2020C1240500/2020	2021-02-10
EPI_ISL_418512	CT	CCCA	GG	GCC	GGGA	L	B	2020-01-25	Asia	China	Zhejiang	Hangzhou	China	Human	hCoV-19/Hangzhou/HZ481/2020	2020-03-30
EPI_ISL_417178	CT	CCCA	GG	GCC	GGGA	L	B	2020-01-25	Asia	Hong Kong			Hong Kong	Human	hCoV-19/HongKong/HKPU6_2101/2020	2020-03-24
EPI_ISL_3150155	CT	CCCA	GG	GCN	GGGN	O	B.57	2020-01-25	Asia	Hong Kong			Hong Kong	Human	hCoV-19/HongKong/HKPU-00066/2020	2021-07-30
EPI_ISL_497860	CT	CCCA	GG	GCC	GGGA	L	B	2020-01-25	Asia	Hong Kong			Hong Kong	Human	hCoV-19/HongKong/HKU-200723-093/2020	2020-07-25
EPI_ISL_410531	CT	CCCA	GG	GCC	GGGA	L	B	2020-01-25	Asia	Japan	Nara		Japan	Human	hCoV-19/Japan/NA-20-05-1/2020	2020-02-17
EPI_ISL_407084	CT	CCCA	GG	GCC	GGGA	L	B	2020-01-25	Asia	Japan	Aichi		Japan	Human	hCoV-19/Japan/AI-I-004/2020	2020-02-04
EPI_ISL_536447	TC	CCCA	GG	GCC	GGGA	S	A	2020-01-25	Asia	Singapore			Singapore	Human	hCoV-19/Singapore/906/2020	2020-09-16
EPI_ISL_407987	CT	CCCA	GG	GCC	GGGA	L	B	2020-01-25	Asia	Singapore			Singapore	Human	hCoV-19/Singapore/2/2020	2020-02-07
EPI_ISL_407193	TC	CCCA	GG	GCC	GGGA	S	A	2020-01-25	Asia	South Korea	Gyeonggi-do		South Korea	Human	hCoV-19/SouthKorea/KCDC03/2020	2020-02-04
EPI_ISL_411915	CT	CCCA	GG	GCC	GGGA	L	B	2020-01-25	Asia	Taiwan	Taoyuan		Taiwan	Human	hCoV-19/Taiwan/CGMH-CGU-01/2020	2020-02-21
EPI_ISL_447914	CT	CCCA	GG	GCC	GGGA	L	B	2020-01-25	Asia	Thailand	Phuket		Thailand	Human	hCoV-19/Thailand/Phuket_247/2020	2020-05-19
EPI_ISL_447912	TC	CCCA	GG	GCC	GGGA	S	A.6	2020-01-25	Asia	Thailand	Bangkok		Thailand	Human	hCoV-19/Thailand/Bangkok_237/2020	2020-05-19
EPI_ISL_437620	TC	CCCA	GG	GCC	GGGA	S	A.6	2020-01-25	Asia	Thailand			Thailand	Human	hCoV-19/Thailand/SI200468-NT/2020	2020-05-08
EPI_ISL_437621	CT	CCCA	GG	GCC	GGGA	L	B	2020-01-25	Asia	Thailand			Thailand	Human	hCoV-19/Thailand/SI200433-NT/2020	2020-05-08
EPI_ISL_407214	TC	CCCA	GG	GCC	GGGA	S	A	2020-01-25	North America	USA	Washington		USA	Human	hCoV-19/USA/WA1-A12/2020	2020-02-04
EPI_ISL_407215	TC	CCCA	GG	GCC	GGGA	S	A	2020-01-25	North America	USA	Washington		USA	Human	hCoV-19/USA/WA1-F6/2020	2020-02-04
EPI_ISL_416411	CT	CCCA	GT	GCC	GGGA	O	B	2020-01-25	Oceania	Australia	Victoria	Melbourne	Australia	Human	hCoV-19/Australia/VIC03/2020	2020-03-20
EPI_ISL_408977	CT	CCCA	GT	GCC	GGGA	O	B	2020-01-25	Oceania	Australia	New South Wales	Sydney	Australia	Human	hCoV-19/Australia/NSW03/2020	2020-02-11
EPI_ISL_406844	CT	CCCA	GT	GCC	GGGA	O	B	2020-01-25	Oceania	Australia	Victoria	Clayton	Australia	Human	hCoV-19/Australia/VIC01/2020	2020-01-31
EPI_ISL_509505	CT	TTTG	GG	GCC	GGGA	G	B.1	2020-01-25	Oceania	Australia	New South Wales		Australia	Human	hCoV-19/Australia/NSW2153/2020	2020-08-05
EPI_ISL_493175	TC	CCCA	GG	GCC	GGGA	S	A	2020-01-26	Asia	China	Hubei	Wuhan	China	Human	hCoV-19/Wuhan/0126-C43/2020	2020-07-21
EPI_ISL_493176	CT	CCCA	GG	GCC	GGGA	L	B	2020-01-26	Asia	China	Hubei	Wuhan	China	Human	hCoV-19/Wuhan/0126-C45/2020	2020-07-21
EPI_ISL_493181	TC	CCCA	GG	GCC	GGGA	S	A	2020-01-26	Asia	China	Hubei	Wuhan	China	Human	hCoV-19/Wuhan/0126-C98/2020	2020-07-21
EPI_ISL_493174	TC	CCCA	GG	GCC	GGGA	S	A	2020-01-26	Asia	China	Hubei	Wuhan	China	Human	hCoV-19/Wuhan/0126-C31/2020	2020-07-21
EPI_ISL_1069206	CC	CCCA	GG	GCC	GGGA	O	B.1	2020-01-26	Asia	China	Anhui	Lu'an	China	Human	hCoV-19/Anhui/32/2020	2021-02-25
EPI_ISL_493178	TC	CCCA	GG	GCC	GGGA	S	B	2020-01-26	Asia	China	Hubei	Wuhan	China	Human	hCoV-19/Wuhan/0126-C77/2020	2020-07-21
EPI_ISL_493183	TC	CCCA	GG	GCC	GGGA	S	A	2020-01-26	Asia	China	Hubei	Wuhan	China	Human	hCoV-19/Wuhan/0126-C101/2020	2020-07-21
EPI_ISL_493182	TT	CCCA	GG	GCC	GGGA	O	B	2020-01-26	Asia	China	Hubei	Wuhan	China	Human	hCoV-19/Wuhan/0126-C100/2020	2020-07-21
EPI_ISL_493179	TT	CCCA	GG	GCC	GGGA	O	B	2020-01-26	Asia	China	Hubei	Wuhan	China	Human	hCoV-19/Wuhan/0126-C93/2020	2020-07-21
EPI_ISL_493180	TT	CCCA	GG	GCC	GGGA	O	B	2020-01-26	Asia	China	Hubei	Wuhan	China	Human	hCoV-19/Wuhan/0126-C94/2020	2020-07-21
EPI_ISL_493177	CT	CCCA	GG	GCC	GGGA	L	B	2020-01-26	Asia	China	Hubei	Wuhan	China	Human	hCoV-19/Wuhan/0126-C47/2020	2020-07-21
EPI_ISL_493173	TC	CCCA	GG	GCC	GGGA	S	A	2020-01-26	Asia	China	Hubei	Wuhan	China	Human	hCoV-19/Wuhan/0126-C26/2020	2020-07-21
EPI_ISL_493186	TC	CCCA	GG	GCC	GGGA	S	A	2020-01-26	Asia	China	Hubei	Wuhan	China	Human	hCoV-19/Wuhan/0126-C106/2020	2020-07-21
EPI_ISL_493185	TC	CCCA	GG	GCC	GGGA	S	A	2020-01-26	Asia	China	Hubei	Wuhan	China	Human	hCoV-19/Wuhan/0126-C103/2020	2020-07-21
EPI_ISL_455687	TC	CCCA	GG	GCC	GGGA	S	A	2020-01-26	Asia	China	Zhejiang		China	Human	hCoV-19/Zhejiang/CN4/2020	2020-05-29
EPI_ISL_414937	TC	CCCA	GG	GCC	GGGA	S	B	2020-01-26	Asia	China	Shandong		China	Human	hCoV-19/Shandong/LY004-2/2020	2020-03-16
EPI_ISL_455686	CT	CCCA	GG	GCC	GGGA	L	B	2020-01-26	Asia	China	Zhejiang		China	Human	hCoV-19/Zhejiang/CN3/2020	2020-05-29
EPI_ISL_455680	CT	CCCA	TG	GCC	GGGA	O	B	2020-01-26	Asia	China	Jiangsu	Changzhou	China	Human	hCoV-19/Changzhou/JS27/2020	2020-05-29
EPI_ISL_962545	TC	CCCA	GG	GCC	GGGA	S	A	2020-01-26	Asia	China	Shandong		China	Human	hCoV-19/Shandong/2020C1240470/2020	2021-02-10
EPI_ISL_962547	TC	CCCA	GG	GCC	GGGA	S	B	2020-01-26	Asia	China	Shandong		China	Human	hCoV-19/Shandong/2020C1240428/2020	2021-02-10
EPI_ISL_451313	CT	CCCA	GG	GCC	GGGA	L	B	2020-01-26	Asia	China	Sichuan		China	Human	hCoV-19/Sichuan/SC-GA-062/2020	2020-05-24
EPI_ISL_451312	CT	CCCA	GG	GCC	GGGA	L	B	2020-01-26	Asia	China	Sichuan		China	Human	hCoV-19/Sichuan/SC-GA-061/2020	2020-05-24
EPI_ISL_493172	CT	CCCA	GG	GCC	GGGA	L	B	2020-01-26	Asia	China	Hubei	Wuhan	China	Human	hCoV-19/Wuhan/0126-C14/2020	2020-07-21
EPI_ISL_493189	TC	CCCA	GG	GCC	GGGA	S	A	2020-01-26	Asia	China	Hubei	Wuhan	China	Human	hCoV-19/Wuhan/0126-C111/2020	2020-07-21
EPI_ISL_493188	TC	CCCA	GG	GCC	GGGA	S	A	2020-01-26	Asia	China	Hubei	Wuhan	China	Human	hCoV-19/Wuhan/0126-C109/2020	2020-07-21
EPI_ISL_493187	TC	CCCA	GG	GCN	GGGN	S	B	2020-01-26	Asia	China	Hubei	Wuhan	China	Human	hCoV-19/Wuhan/0126-C108/2020	2020-07-21
EPI_ISL_451365	TC	CCCA	GG	GCC	GGGA	S	B	2020-01-26	Asia	China	Sichuan		China	Human	hCoV-19/Sichuan/SC-PHCC2-045/2020	2020-05-24
EPI_ISL_416473	TC	CCCA	GG	GCC	GGGA	S	A	2020-01-26	Asia	China	Hangzhou		China	Human	hCoV-19/Hangzhou/ZJU-08/2020	2020-03-22
EPI_ISL_493184	TC	CCCA	GG	GCC	GGGA	S	A	2020-01-26	Asia	China	Hubei	Wuhan	China	Human	hCoV-19/Wuhan/0126-C102/2020	2020-07-21
EPI_ISL_1069192	CT	CCCA	GG	GCC	GGGA	L	B	2020-01-26	Asia	China	Anhui	Lu'an	China	Human	hCoV-19/Anhui/29/2020	2021-02-25
EPI_ISL_493170	CT	CCCA	GG	GCC	GGGA	L	B	2020-01-26	Asia	China	Hubei	Wuhan	China	Human	hCoV-19/Wuhan/0126-C12/2020	2020-07-21
EPI_ISL_450503	CT	CCCA	GG	GCC	GGGA	L	B	2020-01-26	Asia	China	Hubei	Wuhan	China	Human	hCoV-19/Wuhan/YB012602/2020	2020-03-30
EPI_ISL_421260	CT	CCCA	TG	GCC	GGGA	O	B.4	2020-01-26	Asia	China	Jiangxi	Xinyu	China	Human	hCoV-19/Xinyu/JX124/2020	2020-04-07
EPI_ISL_428466	CT	CCCA	TG	GCC	GGGA	O	B	2020-01-26	Asia	China	Guangdong	Dongguan	China	Human	hCoV-19/Guangdong/20SF629/2020	2020-04-21
EPI_ISL_450502	CT	CCCA	GG	GCC	GGGA	L	B	2020-01-26	Asia	China	Hubei	Wuhan	China	Human	hCoV-19/Wuhan/YB012605/2020	2020-03-30
EPI_ISL_413518	TC	CCCA	GG	GCC	GGGA	S	A	2020-01-26	Asia	China	Beijing		China	Human	hCoV-19/Beijing/105/2020	2020-03-02
EPI_ISL_428468	CT	CCCA	GG	GCC	GGGA	L	B	2020-01-26	Asia	China	Guangdong	Dongguan	China	Human	hCoV-19/Guangdong/20SF632/2020	2020-04-21
EPI_ISL_416042	TC	CCCA	GG	GCC	GGGA	S	A	2020-01-26	Asia	China	Hangzhou		China	Human	hCoV-19/Hangzhou/ZJU-02/2020	2020-03-20
EPI_ISL_493171	TC	CCCA	GG	GCC	GGGA	S	A	2020-01-26	Asia	China	Hubei	Wuhan	China	Human	hCoV-19/Wuhan/0126-C13/2020	2020-07-21
EPI_ISL_1069173	TC	CCCA	GG	GCC	GGGA	S	A	2020-01-26	Asia	China	Anhui	Lu'an	China	Human	hCoV-19/Anhui/19/2020	2021-02-25
EPI_ISL_421253	CT	CCCA	GG	GCC	GGGA	L	B	2020-01-26	Asia	China	Jiangxi	Jian	China	Human	hCoV-19/Jian/JX129/2020	2020-04-07
EPI_ISL_421239	TC	CCCA	GG	GCC	GGGA	S	A	2020-01-26	Asia	China	Jiangxi	Shangrao	China	Human	hCoV-19/Shangrao/JX105/2020	2020-04-07
EPI_ISL_493167	CT	CCCA	GG	GCC	GGGA	L	B	2020-01-26	Asia	China	Hubei	Wuhan	China	Human	hCoV-19/Wuhan/0126-C5/2020	2020-07-21
EPI_ISL_493168	TC	CCCA	GG	GCC	GGGA	S	A	2020-01-26	Asia	China	Hubei	Wuhan	China	Human	hCoV-19/Wuhan/0126-C7/2020	2020-07-21
EPI_ISL_450501	CT	CCCA	GG	GCC	GGGA	L	B	2020-01-26	Asia	China	Hubei	Wuhan	China	Human	hCoV-19/Wuhan/YB012611/2020	2020-03-30
EPI_ISL_493169	TC	CCCA	GG	GCC	GGGA	S	A	2020-01-26	Asia	China	Hubei	Wuhan	China	Human	hCoV-19/Wuhan/0126-C10/2020	2020-07-21
EPI_ISL_539337	CT	CCCA	GG	GCC	GGGA	L	B	2020-01-26	Asia	China	Hunan	Shaoyang	China	Human	hCoV-19/Hunan/HN-CIDC-P8/2020	2020-09-16
EPI_ISL_428467	CT	CCCA	GG	GCC	GGGA	L	B	2020-01-26	Asia	China	Guangdong	Dongguan	China	Human	hCoV-19/Guangdong/20SF630/2020	2020-04-21
EPI_ISL_2710816	CT	CCCA	GT	GCN	GGGN	O	B.43	2020-01-26	Asia	Hong Kong			Hong Kong	Human	hCoV-19/HongKong/HKPU-00006/2020	2021-06-28
EPI_ISL_437619	CT	CCCA	GT	GCC	GGGA	O	B	2020-01-26	Asia	Thailand			Thailand	Human	hCoV-19/Thailand/SI200478-NST/2020	2020-05-08
EPI_ISL_447915	CT	CCCA	GT	GCC	GGGA	O	B	2020-01-26	Asia	Thailand	Bangkok		Thailand	Human	hCoV-19/Thailand/Bangkok_269/2020	2020-05-19
EPI_ISL_411902	CT	CCCA	GG	GCC	GGGA	L	B	2020-01-27	Asia	Cambodia	Sihanoukville		Cambodia	Human	hCoV-19/Cambodia/0012/2020	2020-02-21
EPI_ISL_451320	CC	CCCA	GG	GCC	GGGA	O	B	2020-01-27	Asia	China	Sichuan		China	Human	hCoV-19/Sichuan/SC-MY-054/2020	2020-05-24
EPI_ISL_463889	TC	CCCA	GG	GCC	GGGA	S	A	2020-01-27	Asia	China	Zhejiang	Shaoxing	China	Human	hCoV-19/Shaoxing/01/2020	2020-06-10
EPI_ISL_962555	CT	CCCA	GG	GCC	GGGA	L	B	2020-01-27	Asia	China	Shandong		China	Human	hCoV-19/Shandong/2020C1240371/2020	2021-02-10
EPI_ISL_962578	CT	CCCA	GG	GCC	GGGA	L	B	2020-01-27	Asia	China	Shandong		China	Human	hCoV-19/Shandong/2020C1240125/2020	2021-02-10
EPI_ISL_421256	CT	CCCA	GT	GCC	GGGA	O	B	2020-01-27	Asia	China	Jiangxi	Jian	China	Human	hCoV-19/Jian/JX169/2020	2020-04-07
EPI_ISL_421259	CT	CCCA	GG	GCC	GGGA	L	B	2020-01-27	Asia	China	Jiangxi	Pingxiang	China	Human	hCoV-19/Pingxiang/JX151/2020	2020-04-07
EPI_ISL_962572	CT	CCCA	GG	GCC	GGGA	L	B	2020-01-27	Asia	China	Shandong		China	Human	hCoV-19/Shandong/2020C1240214/2020	2021-02-10
EPI_ISL_962580	CT	CCCA	GG	GCC	GGGA	L	B	2020-01-27	Asia	China	Shandong		China	Human	hCoV-19/Shandong/2020C1240086/2020	2021-02-10
EPI_ISL_451339	CT	CCCA	GG	GCC	GGGA	L	B	2020-01-27	Asia	China	Sichuan		China	Human	hCoV-19/Sichuan/SC-NJ-090/2020	2020-05-24
EPI_ISL_421247	TC	CCCA	GG	GCC	GGGA	S	A	2020-01-27	Asia	China	Jiangxi	Nanchang	China	Human	hCoV-19/Nanchang/JX149/2020	2020-04-07
EPI_ISL_962576	TC	CCCA	GG	GCC	GGGA	S	A	2020-01-27	Asia	China	Shandong		China	Human	hCoV-19/Shandong/2020C1240145/2020	2021-02-10
EPI_ISL_451319	CC	CCCA	GG	GCC	GGGA	O	B	2020-01-27	Asia	China	Sichuan		China	Human	hCoV-19/Sichuan/SC-MY-053/2020	2020-05-24
EPI_ISL_451351	CC	CCCA	GG	GCC	GGGA	O	B	2020-01-27	Asia	China	Sichuan		China	Human	hCoV-19/Sichuan/SC-PHCC1-030/2020	2020-05-24
EPI_ISL_429102	CT	CCCA	GG	GCC	GGGA	L	B	2020-01-27	Asia	China	Guangzhou		China	Human	hCoV-19/Guangzhou/GZMU0059/2020	2020-04-23
EPI_ISL_451381	CT	CCCA	GT	GCC	GGGA	O	B	2020-01-27	Asia	China	Sichuan		China	Human	hCoV-19/Sichuan/SC-WCH-311/2020	2020-05-24
EPI_ISL_1069193	CT	CCCA	GG	GCC	GGGA	L	B.57	2020-01-27	Asia	China	Anhui	Lu'an	China	Human	hCoV-19/Anhui/30/2020	2021-02-25
EPI_ISL_451384	TC	CCCA	GG	GCC	GGGA	S	A	2020-01-27	Asia	China	Sichuan		China	Human	hCoV-19/Sichuan/SC-WCH3-255/2020	2020-05-24
EPI_ISL_539336	CT	CCCA	GG	GCC	GGGA	L	B	2020-01-27	Asia	China	Hunan	Shaoyang	China	Human	hCoV-19/Hunan/HN-CIDC-P7/2020	2020-09-16
EPI_ISL_451387	CT	CCCA	GG	GCC	GGGA	L	B	2020-01-27	Asia	China	Sichuan		China	Human	hCoV-19/Sichuan/SC-WCH4-285/2020	2020-05-24
EPI_ISL_428473	CT	CCCA	GG	GCC	GGGA	L	B	2020-01-27	Asia	China	Guangdong	Zhuhai	China	Human	hCoV-19/Guangdong/20SF758/2020	2020-04-21
EPI_ISL_428470	TC	CCCA	GG	GCC	GGGA	S	A	2020-01-27	Asia	China	Guangdong	Shantou	China	Human	hCoV-19/Guangdong/20SF684/2020	2020-04-21
EPI_ISL_428469	CT	CCCA	GG	GCC	GGGA	L	B	2020-01-27	Asia	China	Guangdong	Zhongshan	China	Human	hCoV-19/Guangdong/20SF665/2020	2020-04-21
EPI_ISL_428471	TC	CCCA	GG	GCC	GGGA	S	A	2020-01-27	Asia	China	Guangdong	Shantou	China	Human	hCoV-19/Guangdong/20SF685/2020	2020-04-21
EPI_ISL_429101	CT	CCCA	GG	GCC	GGGA	L	B	2020-01-27	Asia	China	Guangzhou		China	Human	hCoV-19/Guangzhou/GZMU0058/2020	2020-04-23
EPI_ISL_429100	CT	CCCA	GG	GCC	GGGA	L	B	2020-01-27	Asia	China	Guangzhou		China	Human	hCoV-19/Guangzhou/GZMU0057/2020	2020-04-23
EPI_ISL_451353	CC	CCCA	GG	GCC	GGGA	O	B	2020-01-27	Asia	China	Sichuan		China	Human	hCoV-19/Sichuan/SC-PHCC1-032/2020	2020-05-24
EPI_ISL_529150	TC	CCCA	GG	GCC	GGGA	S	B	2020-01-27	Asia	China	Guangdong	Guangzhou	China	Human	hCoV-19/Guangzhou/IQTC04/2020	2020-02-28
EPI_ISL_424359	CT	CCCA	GG	GCC	GGGA	L	B	2020-01-27	Asia	China	Beijing		China	Human	hCoV-19/Beijing/Wuhan_IME-BJ05/2020	2020-04-06
EPI_ISL_451359	CT	CCCA	GG	GCC	GGGA	L	B	2020-01-27	Asia	China	Sichuan		China	Human	hCoV-19/Sichuan/SC-PHCC2-039/2020	2020-05-24
EPI_ISL_434566	CT	CCCA	TG	GCC	GGGA	O	B.4	2020-01-27	Asia	Hong Kong			Hong Kong	Human	hCoV-19/HongKong/HKU-903b/2020	2020-02-24
EPI_ISL_434567	TC	CCCA	GG	GCC	GGGA	S	B	2020-01-27	Asia	Hong Kong			Hong Kong	Human	hCoV-19/HongKong/HKU-907a/2020	2020-02-24
EPI_ISL_434569	CT	CCCA	TG	GCC	GGGA	O	B	2020-01-27	Asia	Hong Kong			Hong Kong	Human	hCoV-19/HongKong/HKU-908a/2020	2020-02-24
EPI_ISL_413522	CT	CCCA	GG	GCC	GGGA	L	B	2020-01-27	Asia	India	Maharashtra		India	Human	hCoV-19/India/MH-1-27/2020	2020-03-06
EPI_ISL_462283	CT	CCCA	GG	GCC	GGGA	L	B	2020-01-27	Asia	Singapore			Singapore	Human	hCoV-19/Singapore/165/2020	2020-06-08
EPI_ISL_418996	T-	CCCA	GG	GCC	GGGA	S	B	2020-01-27	Asia	Singapore			Singapore	Human	hCoV-19/Singapore/15/2020	2020-04-01
EPI_ISL_410713	CT	CCCA	GT	GCC	GGGA	O	B	2020-01-27	Asia	Singapore			Singapore	Human	hCoV-19/Singapore/7/2020	2020-02-18
EPI_ISL_482679	CT	CCCA	GG	GCC	GGGA	L	B	2020-01-27	Asia	Singapore			Singapore	Human	hCoV-19/Singapore/2nan/2020	2020-07-05
EPI_ISL_410044	CT	CCCA	GG	GCC	GGGA	L	B	2020-01-27	North America	USA	California		USA	Human	hCoV-19/USA/CA-CDC-6/2020	2020-02-11
EPI_ISL_416327	CT	TTCG	GG	GCC	GGGA	G	B.1	2020-01-28	Asia	China	Shanghai		China	Human	hCoV-19/Shanghai/SH0014/2020	2020-03-20
EPI_ISL_416474	CT	CCCA	GG	GCC	GGGA	L	B	2020-01-28	Asia	China	Hangzhou		China	Human	hCoV-19/Hangzhou/ZJU-09/2020	2020-03-22
EPI_ISL_539335	CT	CCCA	GG	GCC	GGGA	L	B	2020-01-28	Asia	China	Hunan	Huaihua	China	Human	hCoV-19/Hunan/HN-CIDC-P6/2020	2020-09-16
EPI_ISL_416321	CT	CCCA	GG	GCC	GGGA	L	B	2020-01-28	Asia	China	Shanghai		China	Human	hCoV-19/Shanghai/SH0008/2020	2020-03-20
EPI_ISL_416320	CT	CCCA	GG	GCC	GGGA	L	B	2020-01-28	Asia	China	Shanghai		China	Human	hCoV-19/Shanghai/SH0007/2020	2020-03-20
EPI_ISL_1069199	CT	CCCA	GG	GCC	GGGA	L	B.57	2020-01-28	Asia	China	Anhui	Lu'an	China	Human	hCoV-19/Anhui/49/2020	2021-02-25
EPI_ISL_451378	CT	CCCA	GG	GCC	GGGA	L	B	2020-01-28	Asia	China	Sichuan		China	Human	hCoV-19/Sichuan/SC-WCH2-017/2020	2020-05-24
EPI_ISL_1069198	TC	CCCA	GG	GCC	GGGA	S	A	2020-01-28	Asia	China	Anhui	Lu'an	China	Human	hCoV-19/Anhui/33/2020	2021-02-25
EPI_ISL_413519	TC	CCCA	GG	GCC	GGGA	S	A	2020-01-28	Asia	China	Beijing		China	Human	hCoV-19/Beijing/231/2020	2020-03-02
EPI_ISL_428477	CT	CCCA	GG	GNC	GGGA	O	B	2020-01-28	Asia	China	Guangdong	Foshan	China	Human	hCoV-19/Guangdong/20SF822/2020	2020-04-21
EPI_ISL_428476	TC	CCCA	GG	GCC	GGGA	S	A	2020-01-28	Asia	China	Guangdong	Huizhou	China	Human	hCoV-19/Guangdong/20SF813/2020	2020-04-21
EPI_ISL_428475	CT	CCCA	GG	GCC	GGGA	L	B	2020-01-28	Asia	China	Guangdong	Huizhou	China	Human	hCoV-19/Guangdong/20SF812/2020	2020-04-21
EPI_ISL_428474	CT	CCCA	GG	GCC	GGGA	L	B	2020-01-28	Asia	China	Guangdong	Huizhou	China	Human	hCoV-19/Guangdong/20SF808/2020	2020-04-21
EPI_ISL_428472	CT	CCCA	GT	GCC	GGGA	O	B	2020-01-28	Asia	China	Guangdong	Zhuhai	China	Human	hCoV-19/Guangdong/20SF753/2020	2020-04-21
EPI_ISL_424358	TC	CCCA	GG	GCC	GGGA	S	A	2020-01-28	Asia	China	Beijing		China	Human	hCoV-19/Beijing/Wuhan_IME-BJ04/2020	2020-04-06
EPI_ISL_424357	TC	CCCA	GG	GCC	GGGA	S	A	2020-01-28	Asia	China	Beijing		China	Human	hCoV-19/Beijing/Wuhan_IME-BJ03/2020	2020-04-06
EPI_ISL_962579	TC	CCCA	GG	GCC	GGGA	S	A	2020-01-28	Asia	China	Shandong		China	Human	hCoV-19/Shandong/2020C1240111/2020	2021-02-10
EPI_ISL_962577	CT	CCCA	GG	GCC	GGGA	L	B	2020-01-28	Asia	China	Shandong		China	Human	hCoV-19/Shandong/2020C1240126/2020	2021-02-10
EPI_ISL_451376	CT	CCCA	GT	GCC	GGGA	O	B	2020-01-28	Asia	China	Sichuan		China	Human	hCoV-19/Sichuan/SC-WCH1-005/2020	2020-05-24
EPI_ISL_416318	TC	CCCA	GG	GCC	GGGA	S	A	2020-01-28	Asia	China	Shanghai		China	Human	hCoV-19/Shanghai/SH0004/2020	2020-03-20
EPI_ISL_416319	TC	CCCA	GG	GCC	GGGA	S	A	2020-01-28	Asia	China	Shanghai		China	Human	hCoV-19/Shanghai/SH0005/2020	2020-03-20
EPI_ISL_413520	TC	CCCA	GG	GCC	GGGA	S	A	2020-01-28	Asia	China	Beijing		China	Human	hCoV-19/Beijing/233/2020	2020-03-02
EPI_ISL_413521	TC	CCCA	GG	GCC	GGGA	S	A	2020-01-28	Asia	China	Beijing		China	Human	hCoV-19/Beijing/235/2020	2020-03-02
EPI_ISL_429853	CT	CCCA	GG	GCC	GGGA	L	B	2020-01-28	Asia	China	Zhejiang	Lishui	China	Human	hCoV-19/Lishui/LS556/2020	2020-04-24
EPI_ISL_430443	CT	CCCA	GG	GCC	GGGA	L	B	2020-01-28	Asia	Malaysia			Malaysia	Human	hCoV-19/Malaysia/IMR_WC085/2020	2020-04-27
EPI_ISL_411927	CT	CCCA	GG	GCC	GGGA	L	B	2020-01-28	Asia	Taiwan	Taipei		Taiwan	Human	hCoV-19/Taiwan/4/2020	2020-02-21
EPI_ISL_582126	TC	CCCA	GG	GCC	GGGA	S	A	2020-01-28	Asia	United Arab Emirates			United Arab Emirates	Human	hCoV-19/UnitedArabEmirates/skmc-920569110/2020	2020-10-15
EPI_ISL_582125	TC	CCCA	GG	GCC	GGGA	S	A	2020-01-28	Asia	United Arab Emirates			United Arab Emirates	Human	hCoV-19/UnitedArabEmirates/skmc-920168117/2020	2020-10-15
EPI_ISL_411219	CT	CCCA	GT	GCC	GGGA	O	B	2020-01-28	Europe	France	Île-de-France	Paris	France	Human	hCoV-19/France/IDF-0386-islP1/2020	2020-02-19
EPI_ISL_411220	CT	CCCA	GT	GCC	GGGA	O	B	2020-01-28	Europe	France	Île-de-France	Paris	France	Human	hCoV-19/France/IDF-0386-islP3/2020	2020-02-19
EPI_ISL_450198	CT	TTCG	GG	GCC	GGGA	G	B.1	2020-01-28	Europe	Germany	Bavaria		Germany	Human	hCoV-19/Germany/BY-ChVir-929-2/2020	2020-03-28
EPI_ISL_450200	CT	TTCG	GG	GCC	GGGA	G	B.1	2020-01-28	Europe	Germany	Bavaria		Germany	Human	hCoV-19/Germany/BY-ChVir-1020/2020	2020-03-28
EPI_ISL_406862	CT	TTCG	GG	GCC	GGGA	G	B.1	2020-01-28	Europe	Germany	Bavaria	Munich	Germany	Human	hCoV-19/Germany/BY-ChVir-929/2020	2020-01-31
EPI_ISL_410045	TC	CCCA	GG	GCC	GGGA	S	A	2020-01-28	North America	USA	Illinois		USA	Human	hCoV-19/USA/IL2/2020	2020-02-11
EPI_ISL_3364539	CT	TTTG	GG	TCC	GGGA	GH	None	2020-01-28	North America	USA	New York		USA	Human	hCoV-19/USA/NY-GEO-0231/2020	2021-08-12
EPI_ISL_407894	TC	CCCA	GG	GCC	GGGA	S	A	2020-01-28	Oceania	Australia	Queensland	Gold Coast	Australia	Human	hCoV-19/Australia/QLD01/2020	2020-02-06
EPI_ISL_428441	TC	CCCA	GG	GCC	GGGA	S	B	2020-01-29	Asia	China	Guangdong	Huizhou	China	Human	hCoV-19/Guangdong/20SF1107/2020	2020-04-21
EPI_ISL_424360	TC	CCCA	GG	GCC	GGGA	S	A	2020-01-29	Asia	China	Beijing		China	Human	hCoV-19/Beijing/Wuhan_IME-BJ07/2020	2020-04-06
EPI_ISL_416324	CT	CCCA	GG	GCC	GGGA	L	B	2020-01-29	Asia	China	Shanghai		China	Human	hCoV-19/Shanghai/SH0011/2020	2020-03-20
EPI_ISL_416323	TC	CCCA	GG	GCC	GGGA	S	A	2020-01-29	Asia	China	Shanghai		China	Human	hCoV-19/Shanghai/SH0010/2020	2020-03-20
EPI_ISL_412967	CT	CCCA	GG	GCC	GGGA	L	B	2020-01-29	Asia	China	Guangzhou		China	Human	hCoV-19/Guangzhou/IQTC02/2020	2020-02-28
EPI_ISL_421262	CT	CCCA	TG	GCC	GGGA	O	B.4	2020-01-29	Asia	China	Jiangxi	Nanchang	China	Human	hCoV-19/Nanchang/JX155/2020	2020-04-07
EPI_ISL_416322	TC	CCCA	GG	GCC	GGGA	S	B	2020-01-29	Asia	China	Shanghai		China	Human	hCoV-19/Shanghai/SH0009/2020	2020-03-20
EPI_ISL_421261	CT	CCCA	GG	GCC	GGGA	L	B.4	2020-01-29	Asia	China	Jiangxi	Nanchang	China	Human	hCoV-19/Nanchang/JX176/2020	2020-04-07
EPI_ISL_421238	TC	CCCA	GG	GCC	GGGA	S	A	2020-01-29	Asia	China	Jiangxi	Nanchang	China	Human	hCoV-19/Nanchang/JX174/2020	2020-04-07
EPI_ISL_416350	TC	CCCA	GG	GCC	GGGA	S	B	2020-01-29	Asia	China	Shanghai		China	Human	hCoV-19/Shanghai/SH0041/2020	2020-03-20
EPI_ISL_430742	CT	CCCA	GG	GCC	GGGA	L	B	2020-01-29	Asia	China	Beijing		China	Human	hCoV-19/Beijing/BJ251/2020	2020-04-27
EPI_ISL_430725	TC	CCCA	GG	GCC	GGGA	S	A	2020-01-29	Asia	China	Beijing		China	Human	hCoV-19/Beijing/BJ288/2020	2020-04-27
EPI_ISL_429099	TC	CCCA	GG	GCC	GGGA	S	A	2020-01-29	Asia	China	Guangzhou		China	Human	hCoV-19/Guangzhou/GZMU0056/2020	2020-04-23
EPI_ISL_429098	CT	CCCA	GG	GCC	GGGA	L	B	2020-01-29	Asia	China	Guangzhou		China	Human	hCoV-19/Guangzhou/GZMU0054/2020	2020-04-23
EPI_ISL_429097	CT	CCCA	GG	GCC	GGGA	L	B	2020-01-29	Asia	China	Guangzhou		China	Human	hCoV-19/Guangzhou/GZMU0052/2020	2020-04-23
EPI_ISL_429096	CT	CCCA	GG	GCC	GGGA	L	B	2020-01-29	Asia	China	Guangzhou		China	Human	hCoV-19/Guangzhou/GZMU0051/2020	2020-04-23
EPI_ISL_430736	CT	CCCA	GG	GCC	GGGA	L	B	2020-01-29	Asia	China	Beijing		China	Human	hCoV-19/Beijing/BJ252/2020	2020-04-27
EPI_ISL_429105	CT	CCCA	GG	GCC	GGGA	L	B	2020-01-29	Asia	China	Guangzhou		China	Human	hCoV-19/Guangzhou/GZMU0055/2020	2020-04-23
EPI_ISL_962874	TC	CCCA	GG	GCC	GGGA	S	A	2020-01-29	Asia	China	Shandong		China	Human	hCoV-19/Shandong/2020C1240134/2020	2021-02-10
EPI_ISL_428478	CT	CCCA	GG	GCC	GGGA	L	B	2020-01-29	Asia	China	Guangdong	Dongguan	China	Human	hCoV-19/Guangdong/20SF840/2020	2020-04-21
EPI_ISL_430722	TC	CCCA	GG	GCC	GGGA	S	A	2020-01-29	Asia	China	Beijing		China	Human	hCoV-19/Beijing/BJ287/2020	2020-04-27
EPI_ISL_451366	CT	CCCA	GG	GCC	GGGA	L	B	2020-01-29	Asia	China	Sichuan		China	Human	hCoV-19/Sichuan/SC-PHCC2-046/2020	2020-05-24
EPI_ISL_962554	CT	CCCA	GG	GCC	GGGA	L	B	2020-01-29	Asia	China	Shandong		China	Human	hCoV-19/Shandong/2020C1240377/2020	2021-02-10
EPI_ISL_451363	CT	CCCA	GG	GCC	GGGA	L	B	2020-01-29	Asia	China	Sichuan		China	Human	hCoV-19/Sichuan/SC-PHCC2-043/2020	2020-05-24
EPI_ISL_539338	CT	CCCA	GG	GCC	GGGA	L	B	2020-01-29	Asia	China	Hunan	Shaoyang	China	Human	hCoV-19/Hunan/HN-CIDC-P10/2020	2020-09-16
EPI_ISL_451336	CT	CCCA	GG	GCC	GGGA	L	B.55	2020-01-29	Asia	China	Sichuan		China	Human	hCoV-19/Sichuan/SC-NC-077/2020	2020-05-24
EPI_ISL_451335	CT	CCCA	GG	GCC	GGGA	L	B	2020-01-29	Asia	China	Sichuan		China	Human	hCoV-19/Sichuan/SC-NC-076/2020	2020-05-24
EPI_ISL_539339	CT	CCCA	GG	GCC	GGGA	L	B	2020-01-29	Asia	China	Hunan	Shaoyang	China	Human	hCoV-19/Hunan/HN-CIDC-P11/2020	2020-09-16
EPI_ISL_962574	TC	CCCA	GG	GCC	GGGA	S	A	2020-01-29	Asia	China	Shandong		China	Human	hCoV-19/Shandong/2020C1240152/2020	2021-02-10
EPI_ISL_451330	CC	CCCA	GG	GCC	GGGA	O	B	2020-01-29	Asia	China	Sichuan		China	Human	hCoV-19/Sichuan/SC-NC-071/2020	2020-05-24
EPI_ISL_529149	CT	CCCA	GG	GCC	GGGA	L	B	2020-01-29	Asia	China	Guangdong	Guangzhou	China	Human	hCoV-19/Guangzhou/IQTC03/2020	2020-02-28
EPI_ISL_434568	TC	CCCA	GG	GCC	GGGA	S	B	2020-01-29	Asia	Hong Kong			Hong Kong	Human	hCoV-19/HongKong/HKU-907b/2020	2020-02-24
EPI_ISL_434570	CT	CCCA	TG	GCC	GGGA	O	B	2020-01-29	Asia	Hong Kong			Hong Kong	Human	hCoV-19/HongKong/HKU-908b/2020	2020-04-20
EPI_ISL_497827	CT	CCCA	GG	GCC	GGGA	L	B	2020-01-29	Asia	Hong Kong			Hong Kong	Human	hCoV-19/HongKong/HKU-200723-060/2020	2020-07-25
EPI_ISL_497797	CT	CCCA	GG	GCC	GGGA	L	B	2020-01-29	Asia	Hong Kong			Hong Kong	Human	hCoV-19/HongKong/HKU-200723-030/2020	2020-07-25
EPI_ISL_497771	CT	CCCA	GT	GCC	GGGA	O	B.42	2020-01-29	Asia	Hong Kong			Hong Kong	Human	hCoV-19/HongKong/HKU-200723-004/2020	2020-07-25
EPI_ISL_408665	TC	CCCA	GG	GCC	GGGA	S	A	2020-01-29	Asia	Japan	Tokyo		Japan	Human	hCoV-19/Japan/TY-WK-012/2020	2020-02-10
EPI_ISL_408669	CT	CCCA	GG	GCC	GGGA	L	B	2020-01-29	Asia	Japan	Kyoto		Japan	Human	hCoV-19/Japan/KY-V-029/2020	2020-02-10
EPI_ISL_418993	TC	CCCA	GG	GCC	GGGA	S	A	2020-01-29	Asia	Singapore			Singapore	Human	hCoV-19/Singapore/20/2020	2020-04-01
EPI_ISL_418994	CT	CCCA	TG	GCC	GGGA	O	B	2020-01-29	Asia	Singapore			Singapore	Human	hCoV-19/Singapore/3Clin/2020	2020-04-01
EPI_ISL_437618	CT	CCCA	GG	GCC	GGGA	L	B	2020-01-29	Asia	Thailand			Thailand	Human	hCoV-19/Thailand/SI200615-NT/2020	2020-05-08
EPI_ISL_447916	CT	CCCA	GG	GCC	GGGA	L	B	2020-01-29	Asia	Thailand	Bangkok		Thailand	Human	hCoV-19/Thailand/Bangkok_323/2020	2020-05-19
EPI_ISL_447917	CT	CCCA	GT	GCC	GGGA	O	B	2020-01-29	Asia	Thailand	Nonthaburi		Thailand	Human	hCoV-19/Thailand/Nonthaburi_363/2020	2020-05-19
EPI_ISL_435137	TC	CCCA	GG	GCC	GGGA	S	A	2020-01-29	Asia	United Arab Emirates			United Arab Emirates	Human	hCoV-19/UnitedArabEmirates/L5630/2020	2020-05-03
EPI_ISL_407079	CT	CCCA	GG	GCC	GGGA	L	B	2020-01-29	Europe	Finland	Lapland		Finland	Human	hCoV-19/Finland/1/2020	2020-02-03
EPI_ISL_410984	CT	CCCA	TG	GCC	GGGA	O	B	2020-01-29	Europe	France	Île-de-France	Paris	France	Human	hCoV-19/France/IDF-0515-isl/2020	2020-02-18
EPI_ISL_940542	CT	CCCA	GT	GCC	GGGA	O	B	2020-01-29	Europe	France	Ile-de-France		France	Human	hCoV-19/France/IDF_HB_112001900001/2020	2021-02-05
EPI_ISL_940274	CT	CCCA	GG	GCC	GGGA	L	B	2020-01-29	Europe	France	Ile-de-France		France	Human	hCoV-19/France/IDF_HB_112001012957/2020	2021-02-05
EPI_ISL_940552	CT	CCCA	GG	GCC	GGGA	L	B	2020-01-29	Europe	France	Ile-de-France		France	Human	hCoV-19/France/IDF_HB_112001106076/2020	2021-02-05
EPI_ISL_408430	CT	CCCA	TG	GCC	GGGA	O	B	2020-01-29	Europe	France	Île-de-France	Paris	France	Human	hCoV-19/France/IDF-0515/2020	2020-02-08
EPI_ISL_408431	CT	CCCA	GG	GCC	GGGA	L	B	2020-01-29	Europe	France	Île-de-France	Paris	France	Human	hCoV-19/France/IDF-0626/2020	2020-02-08
EPI_ISL_450199	CT	TTCG	GG	GCC	GGGA	G	B.1	2020-01-29	Europe	Germany	Bavaria		Germany	Human	hCoV-19/Germany/BY-ChVir-1019/2020	2020-03-28
EPI_ISL_1143993	CT	TTCG	GG	GCC	GGGA	G	B.1	2020-01-29	Europe	Germany	Bavaria		Germany	Human	hCoV-19/Germany/BY-RKI-I-013857/2020	2021-03-04
EPI_ISL_412974	CT	CCCA	TT	GCC	GGGA	V	B	2020-01-29	Europe	Italy	Lazio	Rome	Italy	Human	hCoV-19/Italy/LAZ-INMI-SPL1/2020	2020-03-01
EPI_ISL_410545	CT	CCCA	NT	GCC	GGGA	O	B	2020-01-29	Europe	Italy	Lazio	Rome	Italy	Human	hCoV-19/Italy/LAZ-INMI1-isl/2020	2020-02-17
EPI_ISL_2426018	CT	TTTG	GG	GCC	AACA	GR	B.1.1.333	2020-01-29	Europe	Norway	Oslo		Norway	Human	hCoV-19/Norway/7651/2020	2021-06-05
EPI_ISL_2735785	TC	CCCA	GG	GCC	GGGA	S	B	2020-01-29	Europe	United Kingdom	England		United Kingdom	Human	hCoV-19/England/PHEC-10E9A/2020	2021-06-30
EPI_ISL_407073	TC	CCCA	GG	GCC	GGGA	S	B	2020-01-29	Europe	United Kingdom	England		United Kingdom	Human	hCoV-19/England/02/2020	2020-02-03
EPI_ISL_610245	TC	CCCA	GG	GCC	GGGA	S	B	2020-01-29	Europe	United Kingdom	England		United Kingdom	Human	hCoV-19/England/2/2020	2020-09-30
EPI_ISL_407071	TC	CCCA	GG	GCC	GGGA	S	A	2020-01-29	Europe	United Kingdom	England		United Kingdom	Human	hCoV-19/England/01/2020	2020-02-03
EPI_ISL_408009	CT	CCCA	GG	GCC	GGGA	L	B	2020-01-29	North America	USA	California		USA	Human	hCoV-19/USA/CA-CDC-4/2020	2020-02-07
EPI_ISL_408008	CT	CCCA	GG	GCC	GGGA	L	B	2020-01-29	North America	USA	California		USA	Human	hCoV-19/USA/CA-CDC-3/2020	2020-02-07
EPI_ISL_409067	CT	CCCA	GG	GCC	GGGA	L	B	2020-01-29	North America	USA	Massachusetts		USA	Human	hCoV-19/USA/MA1/2020	2020-02-10
EPI_ISL_408010	CT	CCCA	GG	GCC	GGGA	L	B	2020-01-29	North America	USA	California		USA	Human	hCoV-19/USA/CA-CDC-5/2020	2020-02-07
EPI_ISL_962553	CT	CCCA	GG	GCC	GGGA	L	B	2020-01-30	Asia	China	Shandong		China	Human	hCoV-19/Shandong/2020C1240380/2020	2021-02-10
EPI_ISL_416385	CT	CCCA	GG	GCC	GGGA	L	B	2020-01-30	Asia	China	Shanghai		China	Human	hCoV-19/Shanghai/SH0085/2020	2020-03-20
EPI_ISL_1069201	CT	CCCA	GG	GCC	GGGA	L	B	2020-01-30	Asia	China	Anhui	Lu'an	China	Human	hCoV-19/Anhui/80/2020	2021-02-25
EPI_ISL_1069200	TC	CCCA	GG	GCC	GGGA	S	A	2020-01-30	Asia	China	Anhui	Lu'an	China	Human	hCoV-19/Anhui/68/2020	2021-02-25
EPI_ISL_451314	CT	CCCA	GG	GCC	GGGA	L	B	2020-01-30	Asia	China	Sichuan		China	Human	hCoV-19/Sichuan/SC-GA-063/2020	2020-05-24
EPI_ISL_451315	CT	CCCA	GG	GCC	GGGA	L	B	2020-01-30	Asia	China	Sichuan		China	Human	hCoV-19/Sichuan/SC-GA-064/2020	2020-05-24
EPI_ISL_451389	CC	CCCA	GG	GCC	GGGA	O	B	2020-01-30	Asia	China	Sichuan		China	Human	hCoV-19/Sichuan/SC-WCH4-287/2020	2020-05-24
EPI_ISL_413889	TC	CCCA	GG	GCN	GGGN	S	B	2020-01-30	Asia	China	Guangdong		China	Human	hCoV-19/Guangdong/2020XN4291-P0038/2020	2020-03-09
EPI_ISL_451332	CC	CCCA	GG	GCC	GGGA	O	B	2020-01-30	Asia	China	Sichuan		China	Human	hCoV-19/Sichuan/SC-NC-073/2020	2020-05-24
EPI_ISL_463895	TC	CCCA	GG	GCC	GGGA	S	A	2020-01-30	Asia	China	Zhejiang	Keqiao	China	Human	hCoV-19/Shaoxing/03/2020	2020-06-10
EPI_ISL_463894	TC	CCCA	GG	GCC	GGGA	S	A	2020-01-30	Asia	China	Zhejiang	Keqiao	China	Human	hCoV-19/Shaoxing/02/2020	2020-06-10
EPI_ISL_451343	CT	CCCA	GG	GCC	GGGA	L	B	2020-01-30	Asia	China	Sichuan		China	Human	hCoV-19/Sichuan/SC-NJ-094/2020	2020-05-24
EPI_ISL_962544	TC	CCCA	GG	GCC	GGGA	S	A	2020-01-30	Asia	China	Shandong		China	Human	hCoV-19/Shandong/2020C1240476/2020	2021-02-10
EPI_ISL_413888	CT	CCCA	GG	GCN	GGGN	L	B	2020-01-30	Asia	China	Guangdong		China	Human	hCoV-19/Guangdong/2020XN4239-P0034/2020	2020-03-09
EPI_ISL_451337	CC	CCCA	GG	GCC	GGGA	O	B	2020-01-30	Asia	China	Sichuan		China	Human	hCoV-19/Sichuan/SC-NC-078/2020	2020-05-24
EPI_ISL_414941	TC	CCCA	GG	GCC	GGGA	S	B	2020-01-30	Asia	China	Shandong		China	Human	hCoV-19/Shandong/LY008-2/2020	2020-03-16
EPI_ISL_451334	CT	CTCA	GG	GCC	GGGA	O	B	2020-01-30	Asia	China	Sichuan		China	Human	hCoV-19/Sichuan/SC-NC-075/2020	2020-05-24
EPI_ISL_962872	CT	CCCA	GG	GCC	GGGA	L	B	2020-01-30	Asia	China	Shandong		China	Human	hCoV-19/Shandong/2020C1240309/2020	2021-02-10
EPI_ISL_416378	TC	CCCA	GG	GCC	GGGA	S	B	2020-01-30	Asia	China	Shanghai		China	Human	hCoV-19/Shanghai/SH0075/2020	2020-03-20
EPI_ISL_413851	CT	CCCA	GG	GCC	GGGA	L	B	2020-01-30	Asia	China	Guangdong		China	Human	hCoV-19/Guangdong/2020XN4373-P0039/2020	2020-03-09
EPI_ISL_451396	CT	CCCA	GG	GCC	GGGA	L	B	2020-01-30	Asia	China	Sichuan		China	Human	hCoV-19/Sichuan/SC-YA-087/2020	2020-05-24
EPI_ISL_416332	CT	CCCA	TG	GCC	GGGA	O	B.4	2020-01-30	Asia	China	Shanghai		China	Human	hCoV-19/Shanghai/SH0023/2020	2020-03-20
EPI_ISL_416333	TC	CCCA	GG	GCC	GGGA	S	A	2020-01-30	Asia	China	Shanghai		China	Human	hCoV-19/Shanghai/SH0024/2020	2020-03-20
EPI_ISL_962583	CT	CCCA	GT	GCC	GGGA	O	B	2020-01-30	Asia	China	Shandong		China	Human	hCoV-19/Shandong/2020C1240062/2020	2021-02-10
EPI_ISL_416352	TC	CCCA	GG	GCC	GGGA	S	A	2020-01-30	Asia	China	Shanghai		China	Human	hCoV-19/Shanghai/SH0043/2020	2020-03-20
EPI_ISL_463899	CT	CCCA	GG	GCC	GGGA	L	B	2020-01-30	Asia	China	Zhejiang	Keqiao	China	Human	hCoV-19/Shaoxing/07/2020	2020-06-10
EPI_ISL_428442	CT	CCCA	GT	GCC	GGGA	O	B	2020-01-30	Asia	China	Guangdong	Shanwei	China	Human	hCoV-19/Guangdong/20SF1136/2020	2020-04-21
EPI_ISL_451395	CT	CCCA	GG	GCC	GGGA	L	B	2020-01-30	Asia	China	Sichuan		China	Human	hCoV-19/Sichuan/SC-WCH4-301/2020	2020-05-24
EPI_ISL_428444	CT	CCCA	GG	GCC	GGGA	L	B	2020-01-30	Asia	China	Guangdong	Huizhou	China	Human	hCoV-19/Guangdong/20SF1152/2020	2020-04-21
EPI_ISL_416349	CT	CCCA	GT	GCC	GGGA	O	B	2020-01-30	Asia	China	Shanghai		China	Human	hCoV-19/Shanghai/SH0040/2020	2020-03-20
EPI_ISL_428445	CT	CCCA	GG	GCC	GGGA	L	B	2020-01-30	Asia	China	Guangdong	Huizhou	China	Human	hCoV-19/Guangdong/20SF1153/2020	2020-04-21
EPI_ISL_416344	TC	CCCA	GG	GNC	GGGA	S	A	2020-01-30	Asia	China	Shanghai		China	Human	hCoV-19/Shanghai/SH0035/2020	2020-03-20
EPI_ISL_416331	CT	CCCA	TG	GCC	GGGA	O	B.4	2020-01-30	Asia	China	Shanghai		China	Human	hCoV-19/Shanghai/SH0022/2020	2020-03-20
EPI_ISL_416346	NT	CCCA	NT	GCC	GGGA	O	B.55	2020-01-30	Asia	China	Shanghai		China	Human	hCoV-19/Shanghai/SH0037/2020	2020-03-20
EPI_ISL_413858	TC	CCCA	GG	GCC	GGGA	S	A	2020-01-30	Asia	China	Guangdong		China	Human	hCoV-19/Guangdong/2020XN4459-P0041/2020	2020-03-09
EPI_ISL_413852	CT	CCCA	GG	GCC	GGGA	L	B	2020-01-30	Asia	China	Guangdong		China	Human	hCoV-19/Guangdong/2020XN4433-P0040/2020	2020-03-09
EPI_ISL_413853	TC	CCCA	GG	GCC	GGGA	S	A	2020-01-30	Asia	China	Guangdong		China	Human	hCoV-19/Guangdong/2020XN4243-P0035/2020	2020-03-09
EPI_ISL_413854	TC	CCCA	GG	GCC	GGGA	S	B	2020-01-30	Asia	China	Guangdong		China	Human	hCoV-19/Guangdong/2020XN4475-P0042/2020	2020-03-09
EPI_ISL_421241	TC	CCCA	GG	GCC	GGGA	S	A	2020-01-30	Asia	China	Jiangxi	Nanchang	China	Human	hCoV-19/Nanchang/JX177/2020	2020-04-07
EPI_ISL_413860	TC	CCCA	GG	GCC	GGGA	S	A	2020-01-30	Asia	China	Guangdong		China	Human	hCoV-19/Guangdong/2020XN4273-P0036/2020	2020-03-09
EPI_ISL_416366	TC	CCCA	GG	GCC	GGGA	S	A	2020-01-30	Asia	China	Shanghai		China	Human	hCoV-19/Shanghai/SH0059/2020	2020-03-20
EPI_ISL_416365	CT	CCCA	GG	GCC	GGGA	L	B	2020-01-30	Asia	China	Shanghai		China	Human	hCoV-19/Shanghai/SH0058/2020	2020-03-20
EPI_ISL_416326	TC	CCCA	GG	GCC	GGGA	S	A	2020-01-30	Asia	China	Shanghai		China	Human	hCoV-19/Shanghai/SH0013/2020	2020-03-20
EPI_ISL_450412	TC	CCCA	GG	GCC	GGGA	S	B	2020-01-30	Asia	Hong Kong			Hong Kong	Human	hCoV-19/HongKong/HKU-904a/2020	2020-05-05
EPI_ISL_417183	CT	CCCA	GT	GCN	GGGN	O	B.43	2020-01-30	Asia	Hong Kong			Hong Kong	Human	hCoV-19/HongKong/HKPU23_2601/2020	2020-03-24
EPI_ISL_417179	CT	CCCA	GT	GCN	GGGN	O	B	2020-01-30	Asia	Hong Kong			Hong Kong	Human	hCoV-19/HongKong/HKPU12_2201/2020	2020-03-24
EPI_ISL_450409	CT	CCCA	GG	GCC	GGGA	L	B	2020-01-30	Asia	Hong Kong			Hong Kong	Human	hCoV-19/HongKong/HKU-911a/2020	2020-05-05
EPI_ISL_412029	CT	CCCA	GT	GCC	GGGA	O	B.42	2020-01-30	Asia	Hong Kong			Hong Kong	Human	hCoV-19/HongKong/VB20024950-2/2020	2020-02-24
EPI_ISL_455790	TC	CCCA	GG	GCC	GGGA	S	A	2020-01-30	Asia	Malaysia	Selangor		Malaysia	Human	hCoV-19/Malaysia/IMR_WC119/2020	2020-06-01
EPI_ISL_416885	TC	CCCA	GG	GCC	GGGA	S	A	2020-01-30	Asia	Malaysia	Selangor		Malaysia	Human	hCoV-19/Malaysia/MKAK-CL-2020-5096/2020	2020-03-23
EPI_ISL_497962	TC	CCCA	GG	GCC	GGGA	S	A	2020-01-30	Asia	South Korea			South Korea	Human	hCoV-19/SouthKorea/KCDC2061/2020	2020-07-26
EPI_ISL_425118	TC	CCCA	GG	GCC	GGGA	S	A	2020-01-30	Asia	South Korea			South Korea	Human	hCoV-19/SouthKorea/KCDC2002/2020	2020-04-14
EPI_ISL_412869	TC	CCCA	GG	GCC	GGGA	S	A	2020-01-30	Asia	South Korea	Seoul		South Korea	Human	hCoV-19/SouthKorea/KCDC05/2020	2020-02-28
EPI_ISL_412870	TC	CCCA	GG	GCC	GGGA	S	A	2020-01-30	Asia	South Korea	Seoul		South Korea	Human	hCoV-19/SouthKorea/KCDC06/2020	2020-02-28
EPI_ISL_582608	TC	CCCA	GG	GCC	GGGA	S	A	2020-01-30	Asia	United Arab Emirates			United Arab Emirates	Human	hCoV-19/UnitedArabEmirates/skmc-920568379/2020	2020-10-16
EPI_ISL_1143994	CT	TTCG	GG	GCC	GGGA	G	B.1	2020-01-30	Europe	Germany	Bavaria		Germany	Human	hCoV-19/Germany/BY-RKI-I-013858/2020	2021-03-04
EPI_ISL_450209	CT	TTCG	GG	GCC	GGGA	G	B.1	2020-01-30	Europe	Germany	Bavaria		Germany	Human	hCoV-19/Germany/BY-ChVir-1017/2020	2020-03-28
EPI_ISL_451302	CT	CCCA	TT	GCC	GGGA	V	B	2020-01-30	Europe	Italy	Lazio		Italy	Human	hCoV-19/Italy/LAZ-INMI2-N/2020	2020-05-24
EPI_ISL_455603	CT	CTCA	GG	GCC	GGGA	O	B.1	2020-01-30	Oceania	Australia	South Australia		Australia	Human	hCoV-19/Australia/VPRL014/2020	2020-06-01
EPI_ISL_407896	TC	CCCA	GG	GCC	GGGA	S	A	2020-01-30	Oceania	Australia	Queensland	Gold Coast	Australia	Human	hCoV-19/Australia/QLD02/2020	2020-02-06
EPI_ISL_468037	CT	CTCA	GG	GCC	GGGA	O	B.1	2020-01-30	Oceania	Australia	South Australia		Australia	Human	hCoV-19/Australia/SA0305/2020	2020-06-16
EPI_ISL_468032	CT	CTCA	GG	GCC	GGGA	O	B.1	2020-01-30	Oceania	Australia	South Australia		Australia	Human	hCoV-19/Australia/SA0214/2020	2020-06-16
EPI_ISL_451325	CC	CCCA	GG	GCC	GGGA	O	B	2020-01-31	Asia	China	Sichuan		China	Human	hCoV-19/Sichuan/SC-MY-059/2020	2020-05-24
EPI_ISL_451398	CT	CCCA	GG	GCC	GGGA	L	B	2020-01-31	Asia	China	Sichuan		China	Human	hCoV-19/Sichuan/SC-YB-085/2020	2020-05-24
EPI_ISL_452363	CC	CCCA	GG	GCC	GGGA	O	B	2020-01-31	Asia	China	Beijing		China	Human	hCoV-19/Beijing/DT-WH04/2020	2020-05-27
EPI_ISL_463897	CT	CCCA	GG	GCC	GGGA	L	B	2020-01-31	Asia	China	Zhejiang	Keqiao	China	Human	hCoV-19/Shaoxing/05/2020	2020-06-10
EPI_ISL_413859	TC	CCCA	NG	GCC	GGGA	S	A	2020-01-31	Asia	China	Guangdong		China	Human	hCoV-19/Guangdong/2020XN4276-P0037/2020	2020-03-09
EPI_ISL_1068593	CT	CCCA	GT	GCC	GGGA	O	B	2020-01-31	Asia	China	Anhui	Lu'an	China	Human	hCoV-19/Anhui/03/2020	2021-02-25
EPI_ISL_413857	CT	CCCA	GG	GCC	GGGA	L	B	2020-01-31	Asia	China	Guangdong		China	Human	hCoV-19/Guangdong/2020XN4448-P0002/2020	2020-03-09
EPI_ISL_1069203	CT	CCCA	GG	GCC	GGGA	L	B	2020-01-31	Asia	China	Anhui	Lu'an	China	Human	hCoV-19/Anhui/98/2020	2021-02-25
EPI_ISL_1069205	CT	CCCA	GG	GCC	GGGA	L	B	2020-01-31	Asia	China	Anhui	Lu'an	China	Human	hCoV-19/Anhui/99/2020	2021-02-25
EPI_ISL_428446	CT	CCCA	GG	GNC	GGGA	O	B	2020-01-31	Asia	China	Guangdong	Zhuhai	China	Human	hCoV-19/Guangdong/20SF1159/2020	2020-04-21
EPI_ISL_1069207	CT	CCCA	GG	GCC	GGGA	L	B	2020-01-31	Asia	China	Anhui	Lu'an	China	Human	hCoV-19/Anhui/101/2020	2021-02-25
EPI_ISL_463898	TC	CCCA	GG	GCC	GGGA	S	A	2020-01-31	Asia	China	Zhejiang	Yuecheng	China	Human	hCoV-19/Shaoxing/06/2020	2020-06-10
EPI_ISL_451397	CT	CCCA	GG	GCC	GGGA	L	B	2020-01-31	Asia	China	Sichuan		China	Human	hCoV-19/Sichuan/SC-YA-088/2020	2020-05-24
EPI_ISL_451344	CT	CCCA	GG	GCC	GGGA	L	B	2020-01-31	Asia	China	Sichuan		China	Human	hCoV-19/Sichuan/SC-NJ-095/2020	2020-05-24
EPI_ISL_429855	TC	CCTA	GG	GCC	GGGA	S	A	2020-01-31	Asia	China	Zhejiang	Lishui	China	Human	hCoV-19/Lishui/LS559/2020	2020-04-24
EPI_ISL_463896	TC	CCCA	GG	GCC	GGGA	S	A	2020-01-31	Asia	China	Zhejiang	Keqiao	China	Human	hCoV-19/Shaoxing/04/2020	2020-06-10
EPI_ISL_430730	TC	CCCA	GG	GCC	GGGA	S	A	2020-01-31	Asia	China	Beijing		China	Human	hCoV-19/Beijing/BJ390/2020	2020-04-27
EPI_ISL_451374	CT	CCCA	GG	GCC	GGGA	L	B	2020-01-31	Asia	China	Sichuan		China	Human	hCoV-19/Sichuan/SC-WCH-082/2020	2020-05-24
EPI_ISL_962552	CT	CCCA	GG	GCC	GGGA	L	B	2020-01-31	Asia	China	Shandong		China	Human	hCoV-19/Shandong/2020C1240381/2020	2021-02-10
EPI_ISL_416390	CT	CCCA	GG	GCC	GGGA	L	B	2020-01-31	Asia	China	Shanghai		China	Human	hCoV-19/Shanghai/SH0094/2020	2020-03-20
EPI_ISL_416386	CT	TTCG	GG	GCC	GGGA	G	B.1	2020-01-31	Asia	China	Shanghai		China	Human	hCoV-19/Shanghai/SH0086/2020	2020-03-20
EPI_ISL_450410	CT	CCCA	GG	GCC	GGGA	L	B	2020-01-31	Asia	Hong Kong			Hong Kong	Human	hCoV-19/HongKong/HKU-913a/2020	2020-05-05
EPI_ISL_413523	TC	CCCA	GG	GCC	GGGA	S	B	2020-01-31	Asia	India	Maharashtra		India	Human	hCoV-19/India/MH-1-31/2020	2020-03-06
EPI_ISL_408666	TC	CCCA	GG	GCC	GGGA	S	A	2020-01-31	Asia	Japan	Tokyo		Japan	Human	hCoV-19/Japan/TY-WK-501/2020	2020-02-10
EPI_ISL_408667	TC	CCCA	GG	GCC	GGGA	S	A	2020-01-31	Asia	Japan	Tokyo		Japan	Human	hCoV-19/Japan/TY-WK-521/2020	2020-02-10
EPI_ISL_475997	TC	CCCA	GG	GCC	GGGA	S	A	2020-01-31	Asia	Singapore			Singapore	Human	hCoV-19/Singapore/466/2020	2020-06-25
EPI_ISL_1315626	T-	CCCA	GG	GCC	GGGA	S	B	2020-01-31	Asia	Singapore			Singapore	Human	hCoV-19/Singapore/967/2020	2021-03-23
EPI_ISL_412871	TC	CCCA	GG	GCC	GGGA	S	A	2020-01-31	Asia	South Korea	Seoul		South Korea	Human	hCoV-19/SouthKorea/KCDC07/2020	2020-02-28
EPI_ISL_497963	TC	CCCA	GG	GCC	GGGA	S	A	2020-01-31	Asia	South Korea			South Korea	Human	hCoV-19/SouthKorea/KCDC2062/2020	2020-07-26
EPI_ISL_428489	CT	CCCA	GG	GCC	GGGA	L	B	2020-01-31	Asia	Taiwan			Taiwan	Human	hCoV-19/Taiwan/5/2020	2020-04-21
EPI_ISL_408489	TC	CCCA	GG	GCC	GGGA	S	A	2020-01-31	Asia	Taiwan	Taipei		Taiwan	Human	hCoV-19/Taiwan/NTU01/2020	2020-02-09
EPI_ISL_428488	CT	CCCA	GG	GCC	GGGA	L	B	2020-01-31	Asia	Taiwan			Taiwan	Human	hCoV-19/Taiwan/8/2020	2020-04-21
EPI_ISL_447913	TC	CCCA	GG	GCC	GGGA	S	A.6	2020-01-31	Asia	Thailand	Bangkok		Thailand	Human	hCoV-19/Thailand/Bangkok_238/2020	2020-05-19
EPI_ISL_654866	TC	CCCA	GG	GCC	GGGA	S	A	2020-01-31	Asia	Vietnam	Ho Chi Minh City		Vietnam	Human	hCoV-19/Vietnam/PIHCM-14/2020	2020-11-25
EPI_ISL_660541	TC	CCCA	GG	GCC	GGGA	S	A	2020-01-31	Asia	Vietnam	Vinh Phuc		Vietnam	Human	hCoV-19/Vietnam/38238/2020	2020-11-27
EPI_ISL_410546	CT	CCCA	TT	GCC	GGGA	V	B	2020-01-31	Europe	Italy	Lazio	Rome	Italy	Human	hCoV-19/Italy/LAZ-INMI1-cs/2020	2020-02-17
EPI_ISL_476139	CT	CCCA	GT	GCC	GGGA	O	B	2020-01-31	Europe	Sweden	Jonkoping		Sweden	Human	hCoV-19/Sweden/20-02114/2020	2020-06-25
EPI_ISL_408670	CT	CCCA	GG	GCC	GGGA	L	B	2020-01-31	North America	USA	Wisconsin		USA	Human	hCoV-19/USA/WI1/2020	2020-02-10
EPI_ISL_419733	TC	CCCA	GG	GCC	GGGA	S	B	2020-01-31	Oceania	Australia	Victoria		Australia	Human	hCoV-19/Australia/VIC13/2020	2020-04-03
EPI_ISL_416336	CT	CCCA	GG	GCC	GGGA	L	B	2020-02-01	Asia	China	Shanghai		China	Human	hCoV-19/Shanghai/SH0027/2020	2020-03-20
EPI_ISL_416328	TC	CCCA	GG	GCC	GGGA	S	A	2020-02-01	Asia	China	Shanghai		China	Human	hCoV-19/Shanghai/SH0017/2020	2020-03-20
EPI_ISL_455466	CT	CCCA	GG	GCC	GGGA	L	B	2020-02-01	Asia	China	Jiangxi	Yingtan	China	Human	hCoV-19/Yingtan/JX2480/2020	2020-05-30
EPI_ISL_416370	CT	CCCA	GG	GCC	GGGA	L	B	2020-02-01	Asia	China	Shanghai		China	Human	hCoV-19/Shanghai/SH0067/2020	2020-03-20
EPI_ISL_416387	CT	CCCA	GG	GCC	GGGA	L	B	2020-02-01	Asia	China	Shanghai		China	Human	hCoV-19/Shanghai/SH0088/2020	2020-03-20
EPI_ISL_413863	CT	CCCA	GT	GCC	GGGA	O	B	2020-02-01	Asia	China	Guangdong		China	Human	hCoV-19/Guangdong/GD2020087-P0008/2020	2020-03-09
EPI_ISL_413862	TC	CCCA	GG	GCC	GGGA	S	A	2020-02-01	Asia	China	Guangdong		China	Human	hCoV-19/Guangdong/GD2020086-P0021/2020	2020-03-09
EPI_ISL_416383	CT	CCCA	TG	GCC	GGGA	O	B.4	2020-02-01	Asia	China	Shanghai		China	Human	hCoV-19/Shanghai/SH0081/2020	2020-03-20
EPI_ISL_413861	CT	CCCA	GG	GCC	GGGA	L	B	2020-02-01	Asia	China	Guangdong		China	Human	hCoV-19/Guangdong/GD2020080-P0010/2020	2020-03-09
EPI_ISL_429086	CT	CCCA	GG	GCC	GGGA	L	B	2020-02-01	Asia	China	Guangzhou		China	Human	hCoV-19/Guangzhou/GZMU0034/2020	2020-04-23
EPI_ISL_451333	CC	CCCA	GG	GCC	GGGA	O	B	2020-02-01	Asia	China	Sichuan		China	Human	hCoV-19/Sichuan/SC-NC-074/2020	2020-05-24
EPI_ISL_429088	CT	CCCA	GG	GCC	GGGA	L	B	2020-02-01	Asia	China	Guangzhou		China	Human	hCoV-19/Guangzhou/GZMU0035/2020	2020-04-23
EPI_ISL_416367	CT	CCCA	GG	GCC	GGGA	L	B	2020-02-01	Asia	China	Shanghai		China	Human	hCoV-19/Shanghai/SH0060/2020	2020-03-20
EPI_ISL_416329	CT	CCCA	GG	GCC	GGGA	L	B	2020-02-01	Asia	China	Shanghai		China	Human	hCoV-19/Shanghai/SH0020/2020	2020-03-20
EPI_ISL_416381	TC	CCCA	GG	GCC	GGGA	S	A	2020-02-01	Asia	China	Shanghai		China	Human	hCoV-19/Shanghai/SH0079/2020	2020-03-20
EPI_ISL_1069208	CT	CCCA	GG	GCC	GGGA	L	B	2020-02-01	Asia	China	Anhui	Lu'an	China	Human	hCoV-19/Anhui/110/2020	2021-02-25
EPI_ISL_429085	CT	CCCA	GG	GCC	GGGA	L	B	2020-02-01	Asia	China	Guangzhou		China	Human	hCoV-19/Guangzhou/GZMU0033/2020	2020-04-23
EPI_ISL_429854	TC	CCCA	GG	GCC	GGGA	S	A	2020-02-01	Asia	China	Zhejiang	Lishui	China	Human	hCoV-19/Lishui/LS557/2020	2020-04-24
EPI_ISL_416379	CT	CCCA	GG	GCC	GGGA	L	B	2020-02-01	Asia	China	Shanghai		China	Human	hCoV-19/Shanghai/SH0076/2020	2020-03-20
EPI_ISL_416361	CT	CCCA	GG	GCC	GGGA	L	B	2020-02-01	Asia	China	Shanghai		China	Human	hCoV-19/Shanghai/SH0053/2020	2020-03-20
EPI_ISL_962571	TC	CCCA	GG	GCC	GGGA	S	A	2020-02-01	Asia	China	Shandong		China	Human	hCoV-19/Shandong/2020C1240229/2020	2021-02-10
EPI_ISL_416357	TC	CCCA	GG	GCC	GGGA	S	A	2020-02-01	Asia	China	Shanghai		China	Human	hCoV-19/Shanghai/SH0049/2020	2020-03-20
EPI_ISL_1069210	CT	CCCA	GG	GCC	GGGA	L	B	2020-02-01	Asia	China	Anhui	Lu'an	China	Human	hCoV-19/Anhui/133/2020	2021-02-25
EPI_ISL_451316	CT	CCCA	GT	GCC	GGGA	O	B	2020-02-01	Asia	China	Sichuan		China	Human	hCoV-19/Sichuan/SC-GA-065/2020	2020-05-24
EPI_ISL_416372	TC	CCCA	GG	GCC	GGGA	S	B	2020-02-01	Asia	China	Shanghai		China	Human	hCoV-19/Shanghai/SH0069/2020	2020-03-20
EPI_ISL_416341	TC	CCCA	GG	GCC	GGGA	S	A	2020-02-01	Asia	China	Shanghai		China	Human	hCoV-19/Shanghai/SH0032/2020	2020-03-20
EPI_ISL_962568	CT	TTTA	GG	GCC	GGGA	O	B.1	2020-02-01	Asia	China	Shandong		China	Human	hCoV-19/Shandong/2020C1240275/2020	2021-02-10
EPI_ISL_416356	CT	CCNA	GG	GCC	GGGA	L	B	2020-02-01	Asia	China	Shanghai		China	Human	hCoV-19/Shanghai/SH0048/2020	2020-03-20
EPI_ISL_429104	CT	CCCA	GG	GCC	GGGA	L	B	2020-02-01	Asia	China	Guangzhou		China	Human	hCoV-19/Guangzhou/GZMU0036/2020	2020-04-23
EPI_ISL_962551	CT	CCCA	GT	GCC	GGGA	O	B	2020-02-01	Asia	China	Shandong		China	Human	hCoV-19/Shandong/2020C1240383/2020	2021-02-10
EPI_ISL_416338	TC	CCCA	GG	GCC	GGGA	S	A	2020-02-01	Asia	China	Shanghai		China	Human	hCoV-19/Shanghai/SH0029/2020	2020-03-20
EPI_ISL_413884	CT	CCCA	GG	GCC	GGGA	L	B	2020-02-01	Asia	China	Guangdong		China	Human	hCoV-19/Guangdong/GD2020115-P0009/2020	2020-03-09
EPI_ISL_452360	CT	CCCA	GG	GCC	GGGA	L	B	2020-02-01	Asia	China	Beijing		China	Human	hCoV-19/Beijing/DT-WH01/2020	2020-05-27
EPI_ISL_451327	CT	CCCA	GG	GCC	GGGA	L	B	2020-02-01	Asia	China	Sichuan		China	Human	hCoV-19/Sichuan/SC-NC-067/2020	2020-05-24
EPI_ISL_416375	CT	CCCA	GG	GCC	GGGA	L	B	2020-02-01	Asia	China	Shanghai		China	Human	hCoV-19/Shanghai/SH0072/2020	2020-03-20
EPI_ISL_452362	CT	CCCA	GG	GCC	GGGA	L	B	2020-02-01	Asia	China	Beijing		China	Human	hCoV-19/Beijing/DT-WH03/2020	2020-05-27
EPI_ISL_451322	CC	CCCA	GG	GCC	GGGA	O	B	2020-02-01	Asia	China	Sichuan		China	Human	hCoV-19/Sichuan/SC-MY-056/2020	2020-05-24
EPI_ISL_416360	CT	-CCA	GG	GCC	GGGA	O	B	2020-02-01	Asia	China	Shanghai		China	Human	hCoV-19/Shanghai/SH0052/2020	2020-03-20
EPI_ISL_412030	CT	CCCA	TG	GCC	GGGA	O	B	2020-02-01	Asia	Hong Kong			Hong Kong	Human	hCoV-19/HongKong/VB20026565-2/2020	2020-02-24
EPI_ISL_418809	TC	CCCA	GG	GCC	GGGA	S	A	2020-02-01	Asia	Japan	Tokyo		Japan	Human	hCoV-19/Japan/UT-NCGM02/2020	2020-03-30
EPI_ISL_1973236	CT	TTTG	GG	GCC	AACA	GR	R.1	2020-02-01	Asia	Japan	Kanto		Japan	Human	hCoV-19/Japan/Donner380/2020	2021-05-10
EPI_ISL_407988	CT	CCCA	TG	GCC	GGGA	O	B	2020-02-01	Asia	Singapore			Singapore	Human	hCoV-19/Singapore/3/2020	2020-02-07
EPI_ISL_412872	CT	CCCA	GG	GCC	GGGA	L	B	2020-02-01	Asia	South Korea	Gyeonggi-do		South Korea	Human	hCoV-19/SouthKorea/KCDC12/2020	2020-02-28
EPI_ISL_447918	TC	CCCA	GG	GCC	GGGA	S	A	2020-02-01	Asia	Thailand	Bangkok		Thailand	Human	hCoV-19/Thailand/Bangkok_580/2020	2020-05-19
EPI_ISL_437624	CT	CCCA	GT	GCC	GGGA	O	B	2020-02-01	Asia	Thailand			Thailand	Human	hCoV-19/Thailand/SI200893-NT/2020	2020-05-08
EPI_ISL_450203	CT	TTCG	GG	GCC	GGGA	G	B.1	2020-02-01	Europe	Germany	Bavaria		Germany	Human	hCoV-19/Germany/BY-ChVir-1289/2020	2020-03-28
EPI_ISL_732541	CT	TTCG	GG	GCC	GGGA	G	B.1	2020-02-01	Europe	Germany	Bavaria	Munich	Germany	Human	hCoV-19/Germany/BY-IMB00234/2020	2020-12-23
EPI_ISL_416391	CT	CCCA	GT	GCC	GGGA	O	B	2020-02-02	Asia	China	Shanghai		China	Human	hCoV-19/Shanghai/SH0098/2020	2020-03-20
EPI_ISL_416335	TC	CCCA	GG	GCC	GGGA	S	B	2020-02-02	Asia	China	Shanghai		China	Human	hCoV-19/Shanghai/SH0026/2020	2020-03-20
EPI_ISL_416405	CT	CCCA	GG	GCC	GGGA	L	B	2020-02-02	Asia	China	Shanghai		China	Human	hCoV-19/Shanghai/SH0121/2020	2020-03-20
EPI_ISL_416392	TC	CCCA	TG	GCC	GGGA	S	A	2020-02-02	Asia	China	Shanghai		China	Human	hCoV-19/Shanghai/SH0100/2020	2020-03-20
EPI_ISL_962573	TC	CCCA	GG	GCC	GGGA	S	A	2020-02-02	Asia	China	Shandong		China	Human	hCoV-19/Shandong/2020C1240157/2020	2021-02-10
EPI_ISL_416403	TC	CCCA	GG	GCC	GGGA	S	A	2020-02-02	Asia	China	Shanghai		China	Human	hCoV-19/Shanghai/SH0117/2020	2020-03-20
EPI_ISL_416401	CT	CCCA	GG	GCC	GGGA	L	B	2020-02-02	Asia	China	Shanghai		China	Human	hCoV-19/Shanghai/SH0114/2020	2020-03-20
EPI_ISL_416400	CT	CCCA	GT	GCC	GGGA	O	B	2020-02-02	Asia	China	Shanghai		China	Human	hCoV-19/Shanghai/SH0112/2020	2020-03-20
EPI_ISL_421257	CT	CCCA	GG	GCC	GGGA	L	B	2020-02-02	Asia	China	Jiangxi	Shangrao	China	Human	hCoV-19/Shangrao/JX1215/2020	2020-04-07
EPI_ISL_416398	CT	CCCA	GG	GCC	GGGA	L	B	2020-02-02	Asia	China	Shanghai		China	Human	hCoV-19/Shanghai/SH0109/2020	2020-03-20
EPI_ISL_416397	CT	CCCA	GG	GCC	GGGA	L	B	2020-02-02	Asia	China	Shanghai		China	Human	hCoV-19/Shanghai/SH0107/2020	2020-03-20
EPI_ISL_416330	TC	CCCA	GG	GCC	GGGA	S	A	2020-02-02	Asia	China	Shanghai		China	Human	hCoV-19/Shanghai/SH0021/2020	2020-03-20
EPI_ISL_414510	CT	CCCA	GG	GCC	GGGA	L	B	2020-02-02	Asia	China	Shanghai		China	Human	hCoV-19/Shanghai/SH01/2020	2020-02-27
EPI_ISL_2811805	CT	CCCA	GG	GCC	GGGA	L	B.1	2020-02-02	Asia	China	Jining		China	Human	hCoV-19/Jining/2020C1547/2020	2021-07-05
EPI_ISL_2433284	TC	CCCA	GG	GCC	GGGA	S	A	2020-02-02	Asia	China	Zhejiang	Yiwu	China	Human	hCoV-19/Zhejiang/YW03_Q2/2020	2021-06-06
EPI_ISL_1069211	CT	CCCA	GG	GCC	GGGA	L	B	2020-02-02	Asia	China	Anhui	Lu'an	China	Human	hCoV-19/Anhui/163/2020	2021-02-25
EPI_ISL_430728	TC	CCCA	GG	GCC	GGGA	S	A	2020-02-02	Asia	China	Beijing		China	Human	hCoV-19/Beijing/BJ492/2020	2020-04-27
EPI_ISL_451386	CT	CCCA	GG	GCC	GGGA	L	B	2020-02-02	Asia	China	Sichuan		China	Human	hCoV-19/Sichuan/SC-WCH4-284/2020	2020-05-24
EPI_ISL_416325	CT	CCCA	GT	GCC	GGGA	O	B	2020-02-02	Asia	China	Shanghai		China	Human	hCoV-19/Shanghai/SH0012/2020	2020-03-20
EPI_ISL_451326	CT	CCCA	GG	GCC	GGGA	L	B	2020-02-02	Asia	China	Sichuan		China	Human	hCoV-19/Sichuan/SC-MY-060/2020	2020-05-24
EPI_ISL_451331	CT	CCCA	GG	GCC	GGGA	L	B	2020-02-02	Asia	China	Sichuan		China	Human	hCoV-19/Sichuan/SC-NC-072/2020	2020-05-24
EPI_ISL_413882	CT	CCCA	GG	GCN	GGGN	L	B	2020-02-02	Asia	China	Guangdong		China	Human	hCoV-19/Guangdong/GD2020139-P0007/2020	2020-03-09
EPI_ISL_962875	TC	CCCA	GG	GCC	GGGA	S	A	2020-02-02	Asia	China	Shandong		China	Human	hCoV-19/Shandong/2020C1240116/2020	2021-02-10
EPI_ISL_451321	CT	CCCA	GG	GCC	GGGA	L	B	2020-02-02	Asia	China	Sichuan		China	Human	hCoV-19/Sichuan/SC-MY-055/2020	2020-05-24
EPI_ISL_416340	CT	CCCA	GG	GCC	GGGA	L	B	2020-02-02	Asia	China	Shanghai		China	Human	hCoV-19/Shanghai/SH0031/2020	2020-03-20
EPI_ISL_962582	TC	CCCA	GG	GCC	GGGA	S	A	2020-02-02	Asia	China	Shandong		China	Human	hCoV-19/Shandong/2020C1240070/2020	2021-02-10
EPI_ISL_416047	CT	CCCA	GG	GCC	GGGA	L	B	2020-02-02	Asia	China	Hangzhou		China	Human	hCoV-19/Hangzhou/ZJU-06/2020	2020-03-20
EPI_ISL_451324	CT	CCCA	GG	GCC	GGGA	L	B	2020-02-02	Asia	China	Sichuan		China	Human	hCoV-19/Sichuan/SC-MY-058/2020	2020-05-24
EPI_ISL_451328	CT	CCCA	GG	GCC	GGGA	L	B	2020-02-02	Asia	China	Sichuan		China	Human	hCoV-19/Sichuan/SC-NC-068/2020	2020-05-24
EPI_ISL_2433281	TC	CCCA	GG	GCC	GGGA	S	A	2020-02-02	Asia	China	Zhejiang	Yiwu	China	Human	hCoV-19/Zhejiang/YW01_Q2/2020	2021-06-06
EPI_ISL_416409	TC	CCCA	GG	GCC	GGGA	S	A	2020-02-02	Asia	China	Shanghai		China	Human	hCoV-19/Shanghai/SH0128/2020	2020-03-20
EPI_ISL_451383	TC	CCCA	GG	GCC	GGGA	S	B	2020-02-02	Asia	China	Sichuan		China	Human	hCoV-19/Sichuan/SC-WCH3-254/2020	2020-05-24
EPI_ISL_2433280	TC	CCCA	GG	GCC	GGGA	S	A	2020-02-02	Asia	China	Zhejiang	Yiwu	China	Human	hCoV-19/Zhejiang/YW01_Q1/2020	2021-06-06
EPI_ISL_2433283	TC	CCCA	GG	GCC	GGGA	S	A	2020-02-02	Asia	China	Zhejiang	Yiwu	China	Human	hCoV-19/Zhejiang/YW03_Q1/2020	2021-06-06
EPI_ISL_416362	CT	CCCA	GG	GCC	GGGA	L	B	2020-02-02	Asia	China	Shanghai		China	Human	hCoV-19/Shanghai/SH0054/2020	2020-03-20
EPI_ISL_450411	CT	CCCA	GG	GCC	GGGA	L	B	2020-02-02	Asia	Hong Kong			Hong Kong	Human	hCoV-19/HongKong/HKU-915a/2020	2020-05-05
EPI_ISL_410719	CT	CCCA	GG	GCC	GGGA	L	B	2020-02-02	Asia	Singapore			Singapore	Human	hCoV-19/Singapore/11/2020	2020-02-18
EPI_ISL_536435	TC	CCCA	GG	GCC	GGGA	S	A	2020-02-02	Asia	Singapore			Singapore	Human	hCoV-19/Singapore/894/2020	2020-09-16
EPI_ISL_426168	TC	CCCA	GG	GCC	GGGA	S	A	2020-02-02	Asia	South Korea			South Korea	Human	hCoV-19/SouthKorea/KCDC2006/2020	2020-04-15
EPI_ISL_426164	CT	CCCA	GG	GCC	GGGA	L	B	2020-02-02	Asia	South Korea			South Korea	Human	hCoV-19/SouthKorea/KCDC2004/2020	2020-04-15
EPI_ISL_1015209	CT	CCCA	GG	GCC	GGGA	L	B	2020-02-02	Europe	France	Ile-de-France		France	Human	hCoV-19/France/IDF_PSL_362/2020	2021-02-17
EPI_ISL_411218	CT	CCCA	TG	GCC	GGGA	O	B	2020-02-02	Europe	France	Île-de-France	Paris	France	Human	hCoV-19/France/IDF-0571/2020	2020-02-19
EPI_ISL_1145037	CT	TTTG	NG	TCC	GGGA	GH	B.1.2	2020-02-02	Europe	Germany	Bremen		Germany	Human	hCoV-19/Germany/HB-RKI-I-014899/2020	2021-03-04
EPI_ISL_419734	CT	CCCA	GG	GCN	GGGN	O	B	2020-02-02	Oceania	Australia	Victoria		Australia	Human	hCoV-19/Australia/VIC14/2020	2020-04-03
EPI_ISL_451358	CT	CCCA	GG	GCC	GGGA	L	B	2020-02-03	Asia	China	Sichuan		China	Human	hCoV-19/Sichuan/SC-PHCC2-038/2020	2020-05-24
EPI_ISL_418990	CT	CCCA	GG	GCC	GGGA	L	B	2020-02-03	Asia	China	Hangzhou		China	Human	hCoV-19/Hangzhou/ZJU-010/2020	2020-04-01
EPI_ISL_451394	CC	CCCA	GG	GCC	GGGA	O	B	2020-02-03	Asia	China	Sichuan		China	Human	hCoV-19/Sichuan/SC-WCH4-293/2020	2020-05-24
EPI_ISL_451372	CT	CCCA	GG	GCC	GGGA	L	B	2020-02-03	Asia	China	Sichuan		China	Human	hCoV-19/Sichuan/SC-PHCC2-052/2020	2020-05-24
EPI_ISL_2811795	CT	CCCA	GG	GCC	GGGA	L	B	2020-02-03	Asia	China	Jining		China	Human	hCoV-19/Jining/2020C1895/2020	2021-07-05
EPI_ISL_451385	CT	CCCA	GG	GCC	GGGA	L	B	2020-02-03	Asia	China	Sichuan		China	Human	hCoV-19/Sichuan/SC-WCH3-259/2020	2020-05-24
EPI_ISL_451373	CT	CCCA	GG	GCC	GGGA	L	B	2020-02-03	Asia	China	Sichuan		China	Human	hCoV-19/Sichuan/SC-WCH-081/2020	2020-05-24
EPI_ISL_962570	CT	CCCA	GG	GCC	GGGA	L	B	2020-02-03	Asia	China	Shandong		China	Human	hCoV-19/Shandong/2020C1240247/2020	2021-02-10
EPI_ISL_421250	CT	CCCA	GG	GCC	GGGA	L	B	2020-02-03	Asia	China	Jiangxi	Shangrao	China	Human	hCoV-19/Shangrao/JX1177/2020	2020-04-07
EPI_ISL_421254	CT	CCCA	GG	GCC	GGGA	L	B	2020-02-03	Asia	China	Jiangxi	Shangrao	China	Human	hCoV-19/Shangrao/JX1178/2020	2020-04-07
EPI_ISL_451341	CT	CCCA	GG	GCC	GGGA	L	B	2020-02-03	Asia	China	Sichuan		China	Human	hCoV-19/Sichuan/SC-NJ-092/2020	2020-05-24
EPI_ISL_416339	TC	CCCA	GG	GCC	GGGA	S	B	2020-02-03	Asia	China	Shanghai		China	Human	hCoV-19/Shanghai/SH0030/2020	2020-03-20
EPI_ISL_455463	CT	CCCA	GG	GCC	GGGA	L	B	2020-02-03	Asia	China	Jiangxi	Jiujiang	China	Human	hCoV-19/Jiujiang/JX490/2020	2020-05-30
EPI_ISL_454919	CC	CCCA	GG	GCC	GGGA	O	B	2020-02-03	Asia	China	Hubei	Wuhan	China	Human	hCoV-19/Wuhan/HB-WH1-143/2020	2020-05-29
EPI_ISL_416425	CT	CCCA	GG	GCC	GGGA	L	B	2020-02-03	Asia	China	Hangzhou		China	Human	hCoV-19/Hangzhou/ZJU-07/2020	2020-03-21
EPI_ISL_962550	CT	CCCA	GT	GCC	GGGA	O	B	2020-02-03	Asia	China	Shandong		China	Human	hCoV-19/Shandong/2020C1240384/2020	2021-02-10
EPI_ISL_421251	CT	CCCA	GG	GCC	GGGA	L	B	2020-02-03	Asia	China	Jiangxi	Shangrao	China	Human	hCoV-19/Shangrao/JX1176/2020	2020-04-07
EPI_ISL_962561	TC	CCCA	GG	GCC	GGGA	S	A	2020-02-03	Asia	China	Shandong		China	Human	hCoV-19/Shandong/2020C1240310/2020	2021-02-10
EPI_ISL_451357	CT	CCCA	GG	GCC	GGGA	L	B	2020-02-03	Asia	China	Sichuan		China	Human	hCoV-19/Sichuan/SC-PHCC1-036/2020	2020-05-24
EPI_ISL_962581	TC	CCCA	GG	GCC	GGGA	S	B	2020-02-03	Asia	China	Shandong		China	Human	hCoV-19/Shandong/2020C1240071/2020	2021-02-10
EPI_ISL_1069213	TC	CCCA	GG	GCC	GGGA	S	B	2020-02-03	Asia	China	Anhui	Lu'an	China	Human	hCoV-19/Anhui/176/2020	2021-02-25
EPI_ISL_451317	CC	CCCA	GG	GCC	GGGA	O	B	2020-02-03	Asia	China	Sichuan		China	Human	hCoV-19/Sichuan/SC-GA-066/2020	2020-05-24
EPI_ISL_1069215	CT	CCCA	GG	GCC	GGGA	L	B	2020-02-03	Asia	China	Anhui	Lu'an	China	Human	hCoV-19/Anhui/195/2020	2021-02-25
EPI_ISL_417180	CT	CCCA	GT	GCC	GGGA	O	B	2020-02-03	Asia	Hong Kong			Hong Kong	Human	hCoV-19/HongKong/HKPU17_2201/2020	2020-03-24
EPI_ISL_497783	CT	CCCA	GT	GCC	GGGA	O	B.42	2020-02-03	Asia	Hong Kong			Hong Kong	Human	hCoV-19/HongKong/HKU-200723-016/2020	2020-07-25
EPI_ISL_489996	CT	TTTG	GG	TCC	GGGA	GH	B.1	2020-02-03	Asia	Saudi Arabia			Saudi Arabia	Human	hCoV-19/SaudiArabia/477/2020	2020-07-14
EPI_ISL_536452	CT	CCCA	GT	GCC	GGGA	O	B	2020-02-03	Asia	Singapore			Singapore	Human	hCoV-19/Singapore/911/2020	2020-09-16
EPI_ISL_410535	TC	-CCA	GG	GCC	GGGA	S	A	2020-02-03	Asia	Singapore			Singapore	Human	hCoV-19/Singapore/4/2020	2020-02-17
EPI_ISL_536439	CT	CCCA	GT	GCC	GGGA	O	B	2020-02-03	Asia	Singapore			Singapore	Human	hCoV-19/Singapore/898/2020	2020-09-16
EPI_ISL_410714	CT	CCCA	GT	GCC	GGGA	O	B	2020-02-03	Asia	Singapore			Singapore	Human	hCoV-19/Singapore/8/2020	2020-02-18
EPI_ISL_437617	CT	CCCA	GT	GCC	GGGA	O	B	2020-02-03	Asia	Thailand			Thailand	Human	hCoV-19/Thailand/SI201712-NT/2020	2020-05-08
EPI_ISL_407976	TC	CCCA	GG	GCC	GGGA	S	A	2020-02-03	Europe	Belgium	Leuven		Belgium	Human	hCoV-19/Belgium/GHB-03021/2020	2020-02-07
EPI_ISL_940551	CT	CCCA	GG	GCC	GGGA	L	B	2020-02-03	Europe	France	Ile-de-France		France	Human	hCoV-19/France/IDF_HB_112002007147/2020	2021-02-05
EPI_ISL_887187	CT	TTCG	GG	GCC	GGGA	G	B.1	2020-02-03	Europe	Germany	Bavaria	Munich	Germany	Human	hCoV-19/Germany/BAV-PL-virotum_vn9f/2020	2021-01-28
EPI_ISL_450204	CT	TTCG	GG	GCC	GGGA	G	B.1	2020-02-03	Europe	Germany	Bavaria		Germany	Human	hCoV-19/Germany/BY-ChVir-1356/2020	2020-03-28
EPI_ISL_451300	CT	CCCA	TT	GCC	GGGA	V	B	2020-02-03	Europe	Italy	Lazio		Italy	Human	hCoV-19/Italy/LAZ-INMI1-N/2020	2020-05-24
EPI_ISL_451301	CT	CCCA	TT	GCC	GGGA	V	B	2020-02-03	Europe	Italy	Lazio		Italy	Human	hCoV-19/Italy/LAZ-INMI2-B/2020	2020-05-24
EPI_ISL_464303	CT	TTTG	GG	GCC	GGGA	G	B.1.540	2020-02-03	Europe	United Kingdom	England		United Kingdom	Human	hCoV-19/England/201040023/2020	2020-06-11
EPI_ISL_464302	CT	TTTG	GG	GCC	GGGA	G	B.1.157	2020-02-03	Europe	United Kingdom	England		United Kingdom	Human	hCoV-19/England/201040021/2020	2020-06-11
EPI_ISL_464304	CT	TTTG	GG	GCC	GGGA	G	B.1.157	2020-02-03	Europe	United Kingdom	England		United Kingdom	Human	hCoV-19/England/201040024/2020	2020-06-11
EPI_ISL_459960	CT	CCCA	GG	GCC	GGGA	L	B.55	2020-02-03	Europe	United Kingdom	England		United Kingdom	Human	hCoV-19/England/201060022/2020	2020-06-05
EPI_ISL_455391	CT	CCCA	GG	GCC	GGGA	L	B	2020-02-04	Asia	China	Hubei	Wuhan	China	Human	hCoV-19/Wuhan/HB-WH5-228/2020	2020-05-29
EPI_ISL_416337	CT	CCCA	GG	GCC	GGGA	L	B	2020-02-04	Asia	China	Shanghai		China	Human	hCoV-19/Shanghai/SH0028/2020	2020-03-20
EPI_ISL_416345	CT	CCCA	GG	GCC	GGGA	L	B	2020-02-04	Asia	China	Shanghai		China	Human	hCoV-19/Shanghai/SH0036/2020	2020-03-20
EPI_ISL_416343	TC	CCCA	GG	GCC	GGGA	S	B	2020-02-04	Asia	China	Shanghai		China	Human	hCoV-19/Shanghai/SH0034/2020	2020-03-20
EPI_ISL_416342	CT	CCCA	TG	GCC	GGGA	O	B	2020-02-04	Asia	China	Shanghai		China	Human	hCoV-19/Shanghai/SH0033/2020	2020-03-20
EPI_ISL_962567	CT	CCCA	GG	GCC	GGGA	L	B	2020-02-04	Asia	China	Shandong		China	Human	hCoV-19/Shandong/2020C1240289/2020	2021-02-10
EPI_ISL_2433282	TC	CCCA	GG	GCC	GGGA	S	A	2020-02-04	Asia	China	Zhejiang	Yiwu	China	Human	hCoV-19/Zhejiang/YW02/2020	2021-06-06
EPI_ISL_416353	CT	CCCA	GG	GCC	GGGA	L	B	2020-02-04	Asia	China	Shanghai		China	Human	hCoV-19/Shanghai/SH0044/2020	2020-03-20
EPI_ISL_418991	CT	CCCA	GG	GCC	GGGA	L	B	2020-02-04	Asia	China	Hangzhou		China	Human	hCoV-19/Hangzhou/ZJU-011/2020	2020-04-01
EPI_ISL_451346	TC	CCCA	GG	GCC	GGGA	S	A	2020-02-04	Asia	China	Sichuan		China	Human	hCoV-19/Sichuan/SC-PHCC1-025/2020	2020-05-24
EPI_ISL_1069216	CT	CCCA	GG	GCC	GGGA	L	B	2020-02-04	Asia	China	Anhui	Lu'an	China	Human	hCoV-19/Anhui/226/2020	2021-02-25
EPI_ISL_416355	CT	CCCA	GG	GCC	GGGA	L	B	2020-02-04	Asia	China	Shanghai		China	Human	hCoV-19/Shanghai/SH0047/2020	2020-03-20
EPI_ISL_451370	TC	CCCA	GG	GCC	GGGA	S	A	2020-02-04	Asia	China	Sichuan		China	Human	hCoV-19/Sichuan/SC-PHCC2-050/2020	2020-05-24
EPI_ISL_416354	CT	CCCA	TG	GCC	GGGA	O	B	2020-02-04	Asia	China	Shanghai		China	Human	hCoV-19/Shanghai/SH0045/2020	2020-03-20
EPI_ISL_962562	TC	CCCA	GG	GCC	GGGA	S	A	2020-02-04	Asia	China	Shandong		China	Human	hCoV-19/Shandong/2020C1240303/2020	2021-02-10
EPI_ISL_451399	CT	CCCA	GG	GCC	GGGA	L	B	2020-02-04	Asia	China	Sichuan		China	Human	hCoV-19/Sichuan/SC-YB-086/2020	2020-05-24
EPI_ISL_452357	CT	CCCA	GG	GCC	GGGA	L	B.4	2020-02-04	Asia	China	Beijing		China	Human	hCoV-19/Beijing/DT-WH02/2020	2020-05-27
EPI_ISL_430731	TC	CCCA	GG	GCC	GGGA	S	A	2020-02-04	Asia	China	Beijing		China	Human	hCoV-19/Beijing/BJ561/2020	2020-04-27
EPI_ISL_430733	TC	CCCA	GG	GCC	GGGA	S	A	2020-02-04	Asia	China	Beijing		China	Human	hCoV-19/Beijing/BJ556/2020	2020-04-27
EPI_ISL_416384	CT	CCCA	GG	GCC	GGGA	L	B	2020-02-04	Asia	China	Shanghai		China	Human	hCoV-19/Shanghai/SH0083/2020	2020-03-20
EPI_ISL_962549	CT	CCCA	GT	GCC	GGGA	O	B	2020-02-04	Asia	China	Shandong		China	Human	hCoV-19/Shandong/2020C1240386/2020	2021-02-10
EPI_ISL_454981	CT	CCCA	GG	GCC	GGGA	L	B	2020-02-04	Asia	China	Hubei	Wuhan	China	Human	hCoV-19/Wuhan/HB-WH5-240/2020	2020-05-29
EPI_ISL_2710813	CT	CCCA	GT	GCN	GGGN	O	B.43	2020-02-04	Asia	Hong Kong			Hong Kong	Human	hCoV-19/HongKong/HKPU-00017/2020	2021-06-28
EPI_ISL_416886	TC	CCCA	GG	GCC	GGGA	S	A	2020-02-04	Asia	Malaysia	Selangor		Malaysia	Human	hCoV-19/Malaysia/MKAK-CL-2020-6430/2020	2020-03-23
EPI_ISL_489997	CT	TTTG	GG	TCC	GGGA	GH	B.1	2020-02-04	Asia	Saudi Arabia			Saudi Arabia	Human	hCoV-19/SaudiArabia/492/2020	2020-07-14
EPI_ISL_410716	CT	CCCA	GT	GCC	GGGA	O	B	2020-02-04	Asia	Singapore			Singapore	Human	hCoV-19/Singapore/10/2020	2020-02-18
EPI_ISL_410715	CT	CCCA	GT	GCC	GGGA	O	B	2020-02-04	Asia	Singapore			Singapore	Human	hCoV-19/Singapore/9/2020	2020-02-18
EPI_ISL_426166	CT	CCCA	GG	GCC	GGGA	L	B	2020-02-04	Asia	South Korea			South Korea	Human	hCoV-19/SouthKorea/KCDC2005/2020	2020-04-15
EPI_ISL_417518	T-	CCCA	GG	GCC	GGGA	S	B	2020-02-04	Asia	Taiwan	Taoyuan		Taiwan	Human	hCoV-19/Taiwan/CGMH-CGU-02/2020	2020-03-27
EPI_ISL_447919	CT	CCCG	GT	GCC	GGGA	O	B	2020-02-04	Asia	Thailand	Samut Prakan		Thailand	Human	hCoV-19/Thailand/Samutprakarn_840/2020	2020-05-19
EPI_ISL_451299	CT	CCCA	TT	GCC	GGGA	V	B	2020-02-04	Europe	Italy	Lazio		Italy	Human	hCoV-19/Italy/LAZ-INMI1-B2/2020	2020-05-24
EPI_ISL_1225382	TC	CCCA	GG	GCC	GGGA	S	A.2.4	2020-02-04	North America	Panama	San Miguelito		Panama	Human	hCoV-19/Panama/GMI-PA352445/2020	2021-03-12
EPI_ISL_693290	TC	CCCA	GG	GCC	GGGA	S	A	2020-02-04	Oceania	Australia	Queensland		Australia	Human	hCoV-19/Australia/QLD1293/2020	2020-12-11
EPI_ISL_412386	CT	CCCA	GT	GCC	GGGA	O	B	2020-02-05	Asia	China	Beijing		China	Human	hCoV-19/Beijing/ICDC-DT005/2020	2020-02-25
EPI_ISL_416369	CT	CCCA	GG	GCC	GGGA	L	B	2020-02-05	Asia	China	Shanghai		China	Human	hCoV-19/Shanghai/SH0066/2020	2020-03-20
EPI_ISL_416368	TC	CCCA	GG	GCC	GGGA	S	A	2020-02-05	Asia	China	Shanghai		China	Human	hCoV-19/Shanghai/SH0065/2020	2020-03-20
EPI_ISL_412966	CT	CCCA	GG	GCC	GGGA	L	B	2020-02-05	Asia	China	Guangdong	Guangzhou	China	Human	hCoV-19/Guangzhou/IQTC01/2020	2020-02-27
EPI_ISL_463901	TC	CCCA	GG	GCC	GGGA	S	B	2020-02-05	Asia	China	Zhejiang	Shangyu	China	Human	hCoV-19/Shaoxing/09/2020	2020-06-10
EPI_ISL_416358	CT	CCCA	GG	GCC	GGGA	L	B	2020-02-05	Asia	China	Shanghai		China	Human	hCoV-19/Shanghai/SH0050/2020	2020-03-20
EPI_ISL_413866	CT	CCCA	GG	GCN	GGGA	O	B	2020-02-05	Asia	China	Guangdong		China	Human	hCoV-19/Guangdong/GDSZ202008-P0020/2020	2020-03-09
EPI_ISL_962559	CT	CCCA	GT	GCC	GGGA	O	B	2020-02-05	Asia	China	Shandong		China	Human	hCoV-19/Shandong/2020C1240314/2020	2021-02-10
EPI_ISL_416371	NT	CCCA	TG	GCC	GGGA	O	B	2020-02-05	Asia	China	Shanghai		China	Human	hCoV-19/Shanghai/SH0068/2020	2020-03-20
EPI_ISL_1069218	CT	CCCA	-G	GCC	GGGA	O	B.57	2020-02-05	Asia	China	Anhui	Lu'an	China	Human	hCoV-19/Anhui/235/2020	2021-02-25
EPI_ISL_1069219	CT	CCCA	GG	GCC	GGGA	L	B	2020-02-05	Asia	China	Anhui	Lu'an	China	Human	hCoV-19/Anhui/247/2020	2021-02-25
EPI_ISL_421240	TC	CCCA	GG	GCC	GGGA	S	A	2020-02-05	Asia	China	Jiangxi	Shangrao	China	Human	hCoV-19/Shangrao/JX1948/2020	2020-04-07
EPI_ISL_455462	TC	CCCA	GG	GCC	GGGA	S	A	2020-02-05	Asia	China	Jiangxi	Fuzhou	China	Human	hCoV-19/Fuzhou/JX2012/2020	2020-05-30
EPI_ISL_962565	TC	CCCA	GG	GCC	GGGA	S	B	2020-02-05	Asia	China	Shandong		China	Human	hCoV-19/Shandong/2020C1240293/2020	2021-02-10
EPI_ISL_455464	TC	CCCA	GG	GCC	GGGA	S	A	2020-02-05	Asia	China	Jiangxi	Fuzhou	China	Human	hCoV-19/Fuzhou/JX2009/2020	2020-05-30
EPI_ISL_451329	CT	CCCA	GG	GCC	GGGA	L	B	2020-02-05	Asia	China	Sichuan		China	Human	hCoV-19/Sichuan/SC-NC-069/2020	2020-05-24
EPI_ISL_430738	TC	CCCA	GG	GCC	GGGA	S	A	2020-02-05	Asia	China	Beijing		China	Human	hCoV-19/Beijing/BJ589/2020	2020-04-27
EPI_ISL_962566	TC	CCCA	GG	GCC	GGGA	S	B	2020-02-05	Asia	China	Shandong		China	Human	hCoV-19/Shandong/2020C1240292/2020	2021-02-10
EPI_ISL_962558	CT	CCCA	GG	GCC	GGGA	L	B	2020-02-05	Asia	China	Shandong		China	Human	hCoV-19/Shandong/2020C1240355/2020	2021-02-10
EPI_ISL_451338	CT	CCCA	GG	GCC	GGGA	L	B	2020-02-05	Asia	China	Sichuan		China	Human	hCoV-19/Sichuan/SC-NJ-089/2020	2020-05-24
EPI_ISL_416388	CT	CCCA	GG	GCC	GGGA	L	B	2020-02-05	Asia	China	Shanghai		China	Human	hCoV-19/Shanghai/SH0091/2020	2020-03-20
EPI_ISL_413867	TC	CCCA	GG	GCC	GGGA	S	A	2020-02-05	Asia	China	Guangdong		China	Human	hCoV-19/Guangdong/GDSZ202015-P0019/2020	2020-03-09
EPI_ISL_416376	CT	CCCA	GG	GCC	GGGA	L	B	2020-02-05	Asia	China	Shanghai		China	Human	hCoV-19/Shanghai/SH0073/2020	2020-03-20
EPI_ISL_429079	CT	CCCA	GG	GCC	GGGA	L	B	2020-02-05	Asia	China	Guangzhou		China	Human	hCoV-19/Guangzhou/GZMU0017/2020	2020-04-23
EPI_ISL_429080	CT	TTCG	GG	GCC	GGGA	G	B.1	2020-02-05	Asia	China	Guangzhou		China	Human	hCoV-19/Guangzhou/GZMU0019/2020	2020-04-23
EPI_ISL_429081	CT	TNCG	GG	GCC	GGGA	G	B	2020-02-05	Asia	China	Guangzhou		China	Human	hCoV-19/Guangzhou/GZMU0020/2020	2020-04-23
EPI_ISL_444273	CT	CCCA	GG	GCC	GGGA	L	B	2020-02-05	Asia	China	Guangdong	Guangzhou	China	Human	hCoV-19/Guangzhou/IQTC05/2020	2020-05-08
EPI_ISL_429082	TC	CCCA	GG	GCC	GGGA	S	A	2020-02-05	Asia	China	Guangzhou		China	Human	hCoV-19/Guangzhou/GZMU0023/2020	2020-04-23
EPI_ISL_429084	TC	CCCA	GG	GCC	GGGA	S	A	2020-02-05	Asia	China	Guangzhou		China	Human	hCoV-19/Guangzhou/GZMU0025/2020	2020-04-23
EPI_ISL_452364	CT	CCCA	GG	GCC	GGGA	L	B.4	2020-02-05	Asia	China	Beijing		China	Human	hCoV-19/Beijing/DT-BJ04/2020	2020-05-27
EPI_ISL_962557	CT	CCCA	GG	GCC	GGGA	L	B	2020-02-05	Asia	China	Shandong		China	Human	hCoV-19/Shandong/2020C1240360/2020	2021-02-10
EPI_ISL_429083	TC	CCCA	GG	GCC	GGGA	S	A	2020-02-05	Asia	China	Guangzhou		China	Human	hCoV-19/Guangzhou/GZMU0024/2020	2020-04-23
EPI_ISL_2710815	CT	CCCA	GT	GCN	GGGN	O	B.43	2020-02-05	Asia	Hong Kong			Hong Kong	Human	hCoV-19/HongKong/HKPU-00020/2020	2021-06-28
EPI_ISL_2710817	CT	CCCA	GT	GCN	GGGN	O	B.42	2020-02-05	Asia	Hong Kong			Hong Kong	Human	hCoV-19/HongKong/HKPU-00019/2020	2021-06-28
EPI_ISL_417182	CT	CCCA	GT	GCN	GGGN	O	B	2020-02-05	Asia	Hong Kong			Hong Kong	Human	hCoV-19/HongKong/HKPU20_3001/2020	2020-03-24
EPI_ISL_417181	CT	CCCA	GT	GCC	GGGA	O	B.42	2020-02-05	Asia	Hong Kong			Hong Kong	Human	hCoV-19/HongKong/HKPU19_0402/2020	2020-03-24
EPI_ISL_2544696	CT	CCCA	TG	GCC	GGGA	O	B.5	2020-02-05	Asia	Japan			Japan	Human	hCoV-19/Japan/KNG0073/2021	2021-06-15
EPI_ISL_2544695	CT	CCCA	TG	GCC	GGGA	O	B	2020-02-05	Asia	Japan			Japan	Human	hCoV-19/Japan/KNG0072/2021	2021-06-15
EPI_ISL_536441	CT	CCCA	GG	GCC	GGGA	L	B	2020-02-05	Asia	Singapore			Singapore	Human	hCoV-19/Singapore/900/2020	2020-09-16
EPI_ISL_426169	CT	CCCA	GG	GCC	GGGA	L	B	2020-02-05	Asia	South Korea			South Korea	Human	hCoV-19/SouthKorea/KCDC2007/2020	2020-04-15
EPI_ISL_426171	TC	CCCA	GG	GCC	GGGA	S	A	2020-02-05	Asia	South Korea			South Korea	Human	hCoV-19/SouthKorea/KCDC2008/2020	2020-04-15
EPI_ISL_426180	TC	CCCA	GG	GCC	GGGA	S	A	2020-02-05	Asia	South Korea			South Korea	Human	hCoV-19/SouthKorea/KCDC2010/2020	2020-04-15
EPI_ISL_410218	CT	CCCA	GG	GCC	GGGA	L	B	2020-02-05	Asia	Taiwan	Taipei		Taiwan	Human	hCoV-19/Taiwan/NTU02/2020	2020-02-13
EPI_ISL_414040	CT	CCCA	GG	GCC	GGGA	L	B	2020-02-05	Europe	United Kingdom	England		United Kingdom	Human	hCoV-19/England/200641094/2020	2020-03-11
EPI_ISL_410718	TC	CCCA	GG	GCC	GGGA	S	A	2020-02-05	Oceania	Australia	Queensland	Gold Coast	Australia	Human	hCoV-19/Australia/QLD04/2020	2020-02-18
EPI_ISL_410717	TC	CCCA	GG	GCC	GGGA	S	A	2020-02-05	Oceania	Australia	Queensland	Gold Coast	Australia	Human	hCoV-19/Australia/QLD03/2020	2020-02-18
EPI_ISL_454964	CT	CCCA	GG	GCC	GGGA	L	B	2020-02-06	Asia	China	Hubei	Wuhan	China	Human	hCoV-19/Wuhan/HB-WH4-216/2020	2020-05-29
EPI_ISL_962560	TC	CCCA	GG	GCC	GGGA	S	A	2020-02-06	Asia	China	Shandong		China	Human	hCoV-19/Shandong/2020C1240312/2020	2021-02-10
EPI_ISL_962564	CT	CCCA	GT	GCC	GGGA	O	B	2020-02-06	Asia	China	Shandong		China	Human	hCoV-19/Shandong/2020C1240295/2020	2021-02-10
EPI_ISL_416334	CT	TTCG	GG	GCC	GGGA	G	B.1	2020-02-06	Asia	China	Shanghai		China	Human	hCoV-19/Shanghai/SH0025/2020	2020-03-20
EPI_ISL_1081193	CT	CCCA	GG	GCC	GGGA	L	B.57	2020-02-06	Asia	China	Anhui	Lu'an	China	Human	hCoV-19/Anhui/295/2020	2021-02-26
EPI_ISL_451340	CT	CCCA	GG	GCC	GGGA	L	B	2020-02-06	Asia	China	Sichuan		China	Human	hCoV-19/Sichuan/SC-NJ-091/2020	2020-05-24
EPI_ISL_1081194	CT	CCCA	GT	GCC	GGGA	O	B	2020-02-06	Asia	China	Anhui	Lu'an	China	Human	hCoV-19/Anhui/319/2020	2021-02-26
EPI_ISL_430739	CT	CCCA	GG	GCC	GGGA	L	B	2020-02-06	Asia	China	Beijing		China	Human	hCoV-19/Beijing/BJ625/2020	2020-04-27
EPI_ISL_455461	TC	CCCA	GG	GCC	GGGA	S	B	2020-02-06	Asia	China	Jiangxi	Yichun	China	Human	hCoV-19/Yichun/JX2391/2020	2020-05-30
EPI_ISL_416359	CT	CCCA	GG	GCC	GGGA	L	B	2020-02-06	Asia	China	Shanghai		China	Human	hCoV-19/Shanghai/SH0051/2020	2020-03-20
EPI_ISL_428458	TC	CCCA	GG	GCC	GGGA	S	A	2020-02-06	Asia	China	Guangdong	Guangzhou	China	Human	hCoV-19/Guangdong/20SF2546/2020	2020-04-21
EPI_ISL_416351	CT	CCCA	TG	GCC	GGGA	O	B	2020-02-06	Asia	China	Shanghai		China	Human	hCoV-19/Shanghai/SH0042/2020	2020-03-20
EPI_ISL_416348	CT	CCCA	GG	GCC	GGGA	L	B	2020-02-06	Asia	China	Shanghai		China	Human	hCoV-19/Shanghai/SH0039/2020	2020-03-20
EPI_ISL_416347	CT	CCCA	GG	GCC	GGGA	L	B	2020-02-06	Asia	China	Shanghai		China	Human	hCoV-19/Shanghai/SH0038/2020	2020-03-20
EPI_ISL_463902	TC	CCCA	GG	GCC	GGGA	S	B	2020-02-06	Asia	China	Zhejiang	Shangyu	China	Human	hCoV-19/Shaoxing/10/2020	2020-06-10
EPI_ISL_2710806	CT	CCCA	GT	GCN	GGGN	O	B.43	2020-02-06	Asia	Hong Kong			Hong Kong	Human	hCoV-19/HongKong/HKPU-00023/2020	2021-06-28
EPI_ISL_416907	CT	CCCA	GG	GCC	GGGA	L	B	2020-02-06	Asia	Malaysia	Selangor		Malaysia	Human	hCoV-19/Malaysia/MKAK-CL-2020-7554/2020	2020-03-23
EPI_ISL_418997	T-	CCCA	GG	GCC	GGGA	S	B	2020-02-06	Asia	Singapore			Singapore	Human	hCoV-19/Singapore/16/2020	2020-04-01
EPI_ISL_422428	CT	CCCA	GG	GCC	GGGA	L	B	2020-02-06	Asia	Singapore			Singapore	Human	hCoV-19/Singapore/35/2020	2020-04-10
EPI_ISL_493390	CT	CCCA	GG	GCC	GGGA	L	B	2020-02-06	Asia	Singapore			Singapore	Human	hCoV-19/Singapore/630/2020	2020-07-21
EPI_ISL_410536	CT	CCCA	GT	GCC	GGGA	O	B	2020-02-06	Asia	Singapore			Singapore	Human	hCoV-19/Singapore/5/2020	2020-02-17
EPI_ISL_413018	CT	CCCA	GT	GCC	GGGA	O	B	2020-02-06	Asia	South Korea			South Korea	Human	hCoV-19/SouthKorea/KUMC02/2020	2020-03-03
EPI_ISL_413017	CC	CCCA	GT	GCC	GGGA	O	B	2020-02-06	Asia	South Korea			South Korea	Human	hCoV-19/SouthKorea/KUMC01/2020	2020-03-03
EPI_ISL_1007665	CT	CCCA	TT	GCC	GGGA	V	B.41	2020-02-06	Asia	South Korea	Gwangju		South Korea	Human	hCoV-19/SouthKorea/Chosun-CoV01_NP/2020	2021-02-16
EPI_ISL_497965	TC	CCCA	TG	GCC	GGGA	S	A	2020-02-06	Asia	South Korea			South Korea	Human	hCoV-19/SouthKorea/KCDC2064/2020	2020-07-26
EPI_ISL_812956	TC	CCCA	GG	GCC	GGGA	S	A	2020-02-06	Asia	South Korea			South Korea	Human	hCoV-19/SouthKorea/KCDC03-NCCP43326/2020	2021-01-13
EPI_ISL_497964	TC	CCCA	TG	GCC	GGGA	S	A	2020-02-06	Asia	South Korea			South Korea	Human	hCoV-19/SouthKorea/KCDC2063/2020	2020-07-26
EPI_ISL_412873	TC	CCCA	TG	GCC	GGGA	S	A	2020-02-06	Asia	South Korea	Chungcheongnam-do		South Korea	Human	hCoV-19/SouthKorea/KCDC24/2020	2020-02-28
EPI_ISL_457726	CT	CCCA	GG	GCC	GGGA	L	B	2020-02-06	Asia	Taiwan	Taipei		Taiwan	Human	hCoV-19/Taiwan/TSGH-35/2020	2020-06-02
EPI_ISL_457730	CT	CCCA	TT	GCC	GGGA	V	B	2020-02-06	Asia	Taiwan	Taipei		Taiwan	Human	hCoV-19/Taiwan/TSGH-36/2020	2020-06-02
EPI_ISL_1263332	CT	TTTG	GG	TCC	GGGA	GH	B.1.160	2020-02-06	Europe	Belgium	Hoboken		Belgium	Human	hCoV-19/Belgium/UZA-UA-CV0615326772/2020	2021-03-17
EPI_ISL_411954	TC	CCCA	GG	GCC	GGGA	S	A	2020-02-06	North America	USA	California		USA	Human	hCoV-19/USA/CA-CDC-7/2020	2020-02-22
EPI_ISL_412982	TC	CCCG	GG	GCC	GGGA	S	A	2020-02-07	Asia	China	Hubei	Wuhan	China	Human	hCoV-19/Wuhan/HBCDC-HB-06/2020	2020-03-02
EPI_ISL_430729	CC	CCCA	GT	GCC	GGGA	O	B	2020-02-07	Asia	China	Beijing		China	Human	hCoV-19/Beijing/BJ709/2020	2020-04-27
EPI_ISL_430740	CT	CCCA	GT	GCC	GGGA	O	B	2020-02-07	Asia	China	Beijing		China	Human	hCoV-19/Beijing/BJ710/2020	2020-04-27
EPI_ISL_1081196	CT	CCCA	GG	GCC	GGGA	L	B	2020-02-07	Asia	China	Anhui	Lu'an	China	Human	hCoV-19/Anhui/352/2020	2021-02-26
EPI_ISL_1081197	CT	CCCA	GG	GCC	GGGA	L	B	2020-02-07	Asia	China	Anhui	Lu'an	China	Human	hCoV-19/Anhui/353/2020	2021-02-26
EPI_ISL_1081198	CT	CCCA	GG	GCC	GGGA	L	B	2020-02-07	Asia	China	Anhui	Lu'an	China	Human	hCoV-19/Anhui/359/2020	2021-02-26
EPI_ISL_962546	CT	CCCA	GG	GCC	GGGA	L	B	2020-02-07	Asia	China	Shandong		China	Human	hCoV-19/Shandong/2020C1240460/2020	2021-02-10
EPI_ISL_455385	CT	CCCA	GG	GCC	GGGA	L	B	2020-02-07	Asia	China	Hubei	Wuhan	China	Human	hCoV-19/Wuhan/HB-WH4-193/2020	2020-05-29
EPI_ISL_1081195	CT	CCCA	GG	GCC	GGGA	L	B	2020-02-07	Asia	China	Anhui	Lu'an	China	Human	hCoV-19/Anhui/339/2020	2021-02-26
EPI_ISL_408978	CT	CCCA	NT	GCC	GGGA	O	B	2020-02-07	Asia	China	Hubei	Wuhan	China	Human	hCoV-19/Wuhan/WH05/2020	2020-02-11
EPI_ISL_429078	CT	CCCA	GG	GCC	GGGA	L	B	2020-02-07	Asia	China	Guangzhou		China	Human	hCoV-19/Guangzhou/GZMU0013/2020	2020-04-23
EPI_ISL_416377	TC	CCCA	GG	GCC	GGGA	S	A	2020-02-07	Asia	China	Shanghai		China	Human	hCoV-19/Shanghai/SH0074/2020	2020-03-20
EPI_ISL_416374	CT	CCCA	GG	GCC	GGGA	L	B	2020-02-07	Asia	China	Shanghai		China	Human	hCoV-19/Shanghai/SH0071/2020	2020-03-20
EPI_ISL_416373	CT	CCCA	TG	GCC	GGGA	O	B.4	2020-02-07	Asia	China	Shanghai		China	Human	hCoV-19/Shanghai/SH0070/2020	2020-03-20
EPI_ISL_429077	CT	CCCA	GG	GCC	GGGA	L	B	2020-02-07	Asia	China	Guangzhou		China	Human	hCoV-19/Guangzhou/GZMU0010/2020	2020-04-23
EPI_ISL_429076	CT	CCCA	GG	GCC	GGGA	L	B	2020-02-07	Asia	China	Guangzhou		China	Human	hCoV-19/Guangzhou/GZMU0009/2020	2020-04-23
EPI_ISL_429075	TC	CCCA	GG	GCC	GGGA	S	A	2020-02-07	Asia	China	Guangzhou		China	Human	hCoV-19/Guangzhou/GZMU0008/2020	2020-04-23
EPI_ISL_429074	CT	CCCA	GG	GCC	GGGA	L	B	2020-02-07	Asia	China	Guangzhou		China	Human	hCoV-19/Guangzhou/GZMU0003/2020	2020-04-23
EPI_ISL_413856	TC	CCCA	NG	GCC	GGGA	S	B	2020-02-07	Asia	China	Guangdong		China	Human	hCoV-19/Guangdong/GD2020233-P0027/2020	2020-03-09
EPI_ISL_413855	TC	CCCA	GG	GCC	GGGA	S	A	2020-02-07	Asia	China	Guangdong		China	Human	hCoV-19/Guangdong/GD2020234-P0023/2020	2020-03-09
EPI_ISL_451356	CT	CCCA	GT	GCC	GGGA	O	B	2020-02-07	Asia	China	Sichuan		China	Human	hCoV-19/Sichuan/SC-PHCC1-035/2020	2020-05-24
EPI_ISL_416314	CT	CCCA	GT	GCC	GGGA	O	B.42	2020-02-07	Asia	Hong Kong			Hong Kong	Human	hCoV-19/HongKong/CUHK1/2020	2020-03-20
EPI_ISL_3065948	CT	CCCA	GT	GCC	GGGA	O	B.42	2020-02-07	Asia	Hong Kong			Hong Kong	Human	hCoV-19/HongKong/CUHK-NC0025/2020	2021-07-24
EPI_ISL_648043	CT	CCCA	GG	GCC	GGGA	L	B	2020-02-07	Asia	Singapore			Singapore	Human	hCoV-19/Singapore/1135/2020	2020-11-20
EPI_ISL_493421	CT	CCCA	GG	GCC	GGGA	L	B	2020-02-07	Asia	Singapore			Singapore	Human	hCoV-19/Singapore/661/2020	2020-07-21
EPI_ISL_426173	TC	CCCA	GG	GCC	GGGA	S	A	2020-02-07	Asia	South Korea			South Korea	Human	hCoV-19/SouthKorea/KCDC2009/2020	2020-04-15
EPI_ISL_426629	CT	CCCA	TT	GCC	GGGA	V	B	2020-02-07	Asia	Taiwan	Taipei		Taiwan	Human	hCoV-19/Taiwan/TSGH-01/2020	2020-04-17
EPI_ISL_437616	TC	CCCA	GG	GCC	GGGA	S	A	2020-02-07	Asia	Thailand			Thailand	Human	hCoV-19/Thailand/SI202205-NT/2020	2020-05-08
EPI_ISL_582609	CT	CCCA	GG	GCC	GGGA	L	B.53	2020-02-07	Asia	United Arab Emirates			United Arab Emirates	Human	hCoV-19/UnitedArabEmirates/skmc-0381517/2020	2020-10-16
EPI_ISL_450207	CT	TTCG	GG	GCC	GGGA	G	B.1	2020-02-07	Europe	Germany	Bavaria		Germany	Human	hCoV-19/Germany/BY-ChVir-1482/2020	2020-03-28
EPI_ISL_1603195	CT	TTTG	GG	GCC	AACT	GRY	B.1.1.7	2020-02-07	Europe	Spain	Castilla y Leon		Spain	Human	hCoV-19/Spain/CL-COV00781/2020	2021-04-15
EPI_ISL_411951	CT	CCCA	GT	GCC	GGGA	O	B	2020-02-07	Europe	Sweden			Sweden	Human	hCoV-19/Sweden/01/2020	2020-02-20
EPI_ISL_414043	CT	CCCA	GG	GCC	GGGA	L	B	2020-02-07	Europe	United Kingdom	England		United Kingdom	Human	hCoV-19/England/200690306/2020	2020-03-11
EPI_ISL_452359	CT	CCCA	GT	GCC	GGGA	O	B	2020-02-08	Asia	China	Beijing		China	Human	hCoV-19/Beijing/DT-BJ02/2020	2020-05-27
EPI_ISL_429089	CT	TTCG	GG	GCC	GGGA	G	B.1	2020-02-08	Asia	China	Guangzhou		China	Human	hCoV-19/Guangzhou/GZMU0037/2020	2020-04-23
EPI_ISL_429090	TC	CCCA	GG	GCC	GGGA	S	A	2020-02-08	Asia	China	Guangzhou		China	Human	hCoV-19/Guangzhou/GZMU0039/2020	2020-04-23
EPI_ISL_451352	CT	CCCA	GG	GCC	GGGA	L	B	2020-02-08	Asia	China	Sichuan		China	Human	hCoV-19/Sichuan/SC-PHCC1-031/2020	2020-05-24
EPI_ISL_451377	CC	CCCA	GG	GCC	GGGA	O	B	2020-02-08	Asia	China	Sichuan		China	Human	hCoV-19/Sichuan/SC-WCH2-006/2020	2020-05-24
EPI_ISL_451375	CT	CCCA	GG	GCC	GGGA	L	B	2020-02-08	Asia	China	Sichuan		China	Human	hCoV-19/Sichuan/SC-WCH1-002/2020	2020-05-24
EPI_ISL_429095	TC	CCCA	GG	GCC	GGGA	S	B	2020-02-08	Asia	China	Guangzhou		China	Human	hCoV-19/Guangzhou/GZMU0050/2020	2020-04-23
EPI_ISL_429094	TC	CCCA	GG	GCC	GGGA	S	B	2020-02-08	Asia	China	Guangzhou		China	Human	hCoV-19/Guangzhou/GZMU0049/2020	2020-04-23
EPI_ISL_962563	CT	CCCA	GG	GCC	GGGA	L	B	2020-02-08	Asia	China	Shandong		China	Human	hCoV-19/Shandong/2020C1240299/2020	2021-02-10
EPI_ISL_429093	TC	CCCA	GG	GCC	GGGA	S	A	2020-02-08	Asia	China	Guangzhou		China	Human	hCoV-19/Guangzhou/GZMU0046/2020	2020-04-23
EPI_ISL_429092	TC	CCCA	GG	GCC	GGGA	S	A	2020-02-08	Asia	China	Guangzhou		China	Human	hCoV-19/Guangzhou/GZMU0045/2020	2020-04-23
EPI_ISL_429091	TC	CCCA	GG	GCC	GGGA	S	A	2020-02-08	Asia	China	Guangzhou		China	Human	hCoV-19/Guangzhou/GZMU0041/2020	2020-04-23
EPI_ISL_451076	CC	CCCA	GG	GCC	GGGA	O	B	2020-02-08	Asia	China	Sichuan		China	Human	hCoV-19/Sichuan/SC-WCH2-006/2020	2020-05-23
EPI_ISL_430724	TC	CCCA	GG	GCC	GGGA	S	A	2020-02-08	Asia	China	Beijing		China	Human	hCoV-19/Beijing/BJ752/2020	2020-04-27
EPI_ISL_421258	CT	CCCA	GG	GCC	GGGA	L	B	2020-02-08	Asia	China	Jiangxi	Shangrao	China	Human	hCoV-19/Shangrao/JX1974/2020	2020-04-07
EPI_ISL_412983	TC	CCCA	GG	GCC	GGGA	S	A	2020-02-08	Asia	China	Hubei	Tianmen	China	Human	hCoV-19/Tianmen/HBCDC-HB-07/2020	2020-03-02
EPI_ISL_451367	CT	CCCA	GG	GCC	GGGA	L	B	2020-02-08	Asia	China	Sichuan		China	Human	hCoV-19/Sichuan/SC-PHCC2-047/2020	2020-05-24
EPI_ISL_451369	CT	CCCA	GG	GCC	GGGA	L	B	2020-02-08	Asia	China	Sichuan		China	Human	hCoV-19/Sichuan/SC-PHCC2-049/2020	2020-05-24
EPI_ISL_451350	CT	CCCA	GG	GCC	GGGA	L	B	2020-02-08	Asia	China	Sichuan		China	Human	hCoV-19/Sichuan/SC-PHCC1-029/2020	2020-05-24
EPI_ISL_451349	CT	CCCA	GG	GCC	GGGA	L	B	2020-02-08	Asia	China	Sichuan		China	Human	hCoV-19/Sichuan/SC-PHCC1-028/2020	2020-05-24
EPI_ISL_1081311	CT	CCCA	GG	GCC	GGGA	L	B	2020-02-08	Asia	China	Anhui	Lu'an	China	Human	hCoV-19/Anhui/470/2020	2021-02-26
EPI_ISL_1081310	CT	CCCA	GG	GCC	GGGA	L	B	2020-02-08	Asia	China	Anhui	Lu'an	China	Human	hCoV-19/Anhui/445/2020	2021-02-26
EPI_ISL_1081291	CT	CCCA	GG	GCC	GGGA	L	B	2020-02-08	Asia	China	Anhui	Lu'an	China	Human	hCoV-19/Anhui/426/2020	2021-02-26
EPI_ISL_1081260	CT	CCCA	GG	GCC	GGGA	L	B	2020-02-08	Asia	China	Anhui	Lu'an	China	Human	hCoV-19/Anhui/425/2020	2021-02-26
EPI_ISL_416382	CT	CCCA	TG	GCC	GGGA	O	B.4	2020-02-08	Asia	China	Shanghai		China	Human	hCoV-19/Shanghai/SH0080/2020	2020-03-20
EPI_ISL_416363	CT	CCCA	GG	GCC	GGGA	L	B	2020-02-08	Asia	China	Shanghai		China	Human	hCoV-19/Shanghai/SH0055/2020	2020-03-20
EPI_ISL_416364	CT	CCCA	GT	GCC	GGGA	O	B	2020-02-08	Asia	China	Shanghai		China	Human	hCoV-19/Shanghai/SH0056/2020	2020-03-20
EPI_ISL_1081199	CT	CCCA	GT	GCC	GGGA	O	B	2020-02-08	Asia	China	Anhui	Lu'an	China	Human	hCoV-19/Anhui/409/2020	2021-02-26
EPI_ISL_417184	CT	CCCA	GT	GCN	GGGN	O	B.43	2020-02-08	Asia	Hong Kong			Hong Kong	Human	hCoV-19/HongKong/HKPU27_3001/2020	2020-03-24
EPI_ISL_417187	CT	CCCA	GT	GCC	GGGA	O	B.43	2020-02-08	Asia	Hong Kong			Hong Kong	Human	hCoV-19/HongKong/HKPU29_0102/2020	2020-03-24
EPI_ISL_417188	CT	CCCA	GT	GCC	GGGA	O	B.43	2020-02-08	Asia	Hong Kong			Hong Kong	Human	hCoV-19/HongKong/HKPU30_2901/2020	2020-03-24
EPI_ISL_417190	CT	CCCA	GT	GCN	GGGN	O	B.43	2020-02-08	Asia	Hong Kong			Hong Kong	Human	hCoV-19/HongKong/HKPU_2801/2020	2020-03-24
EPI_ISL_738084	CT	CCCA	GT	GCN	GGGN	O	B.43	2020-02-08	Asia	Hong Kong			Hong Kong	Human	hCoV-19/HongKong/HKPU31_2801/2020	2020-03-18
EPI_ISL_455791	CT	CCCA	GG	GCC	GGGA	L	B	2020-02-08	Asia	Malaysia	Selangor		Malaysia	Human	hCoV-19/Malaysia/IMR_WC413/2020	2020-06-01
EPI_ISL_462304	CT	CCCA	GT	GCC	GGGA	O	B	2020-02-08	Asia	Singapore			Singapore	Human	hCoV-19/Singapore/186/2020	2020-06-08
EPI_ISL_648071	CT	CCCA	GN	GCC	GGGA	O	B	2020-02-08	Asia	Singapore			Singapore	Human	hCoV-19/Singapore/17nan/2020	2020-11-20
EPI_ISL_457733	CT	CCCA	GG	GCC	GGGA	L	B	2020-02-08	Asia	Taiwan	Taipei		Taiwan	Human	hCoV-19/Taiwan/TSGH-37/2020	2020-06-02
EPI_ISL_435134	CT	CCCA	GG	GCC	GGGA	L	B	2020-02-08	Asia	United Arab Emirates			United Arab Emirates	Human	hCoV-19/UnitedArabEmirates/L4280/2020	2020-05-03
EPI_ISL_410486	CT	CCCA	GG	GCC	GGGA	L	B	2020-02-08	Europe	France	Auvergne-Rhone-Alpes	Contamines	France	Human	hCoV-19/France/ARA-739/2020	2020-02-14
EPI_ISL_450208	CT	TTCG	GG	GCC	GGGA	G	B.1	2020-02-08	Europe	Germany	Bavaria		Germany	Human	hCoV-19/Germany/BY-ChVir-1483/2020	2020-03-28
EPI_ISL_414044	CT	CCCA	GG	GCC	GGGA	L	B	2020-02-08	Europe	United Kingdom	England		United Kingdom	Human	hCoV-19/England/200690756/2020	2020-03-11
EPI_ISL_414041	CT	CCCA	GG	GCC	GGGA	L	B	2020-02-08	Europe	United Kingdom	England		United Kingdom	Human	hCoV-19/England/200690245/2020	2020-03-11
EPI_ISL_414042	CT	CCCA	GG	GCC	GGGA	L	B	2020-02-08	Europe	United Kingdom	England		United Kingdom	Human	hCoV-19/England/200690300/2020	2020-03-11
EPI_ISL_1265909	CT	TTTG	GG	TCC	GGGA	GH	B.1.2	2020-02-08	North America	USA	Ohio	Franklin County	USA	Human	hCoV-19/USA/OH-ODH-SC1040172/2020	2021-03-17
EPI_ISL_416415	TC	CCCA	GG	GCC	GGGA	S	A	2020-02-08	Oceania	Australia	Victoria	Melbourne	Australia	Human	hCoV-19/Australia/VIC07/2020	2020-03-20
EPI_ISL_413864	CT	CCCA	GG	GCC	GGGA	L	B	2020-02-09	Asia	China	Guangdong		China	Human	hCoV-19/Guangdong/GD2020246-P0028/2020	2020-03-09
EPI_ISL_451354	TC	CCCA	TG	GCC	GGGA	S	A	2020-02-09	Asia	China	Sichuan		China	Human	hCoV-19/Sichuan/SC-PHCC1-033/2020	2020-05-24
EPI_ISL_451348	TC	CCCA	TG	GCC	GGGA	S	A	2020-02-09	Asia	China	Sichuan		China	Human	hCoV-19/Sichuan/SC-PHCC1-027/2020	2020-05-24
EPI_ISL_429103	CT	CCCA	GG	GCC	GGGA	L	B	2020-02-09	Asia	China	Guangzhou		China	Human	hCoV-19/Guangzhou/GZMU0060/2020	2020-04-23
EPI_ISL_416380	CT	CCCA	GG	GCC	GGGA	L	B	2020-02-09	Asia	China	Shanghai		China	Human	hCoV-19/Shanghai/SH0077/2020	2020-03-20
EPI_ISL_454980	CT	CCCA	GG	GCC	GGGA	L	B	2020-02-09	Asia	China	Hubei	Wuhan	China	Human	hCoV-19/Wuhan/HB-WH5-239/2020	2020-05-29
EPI_ISL_416393	CT	CCCA	GG	GCC	GGGA	L	B	2020-02-09	Asia	China	Shanghai		China	Human	hCoV-19/Shanghai/SH0101/2020	2020-03-20
EPI_ISL_416395	NT	CNCA	GG	GCC	GGGA	O	B.55	2020-02-09	Asia	China	Shanghai		China	Human	hCoV-19/Shanghai/SH0104/2020	2020-03-20
EPI_ISL_451371	TC	CCCA	GG	GCC	GGGA	S	B	2020-02-09	Asia	China	Sichuan		China	Human	hCoV-19/Sichuan/SC-PHCC2-051/2020	2020-05-24
EPI_ISL_455460	TC	CCCA	GG	GCC	GGGA	S	A	2020-02-09	Asia	China	Jiangxi	Yichun	China	Human	hCoV-19/Yichun/JX2325/2020	2020-05-30
EPI_ISL_416404	CT	CCCA	GG	GCC	GGGA	L	B	2020-02-09	Asia	China	Shanghai		China	Human	hCoV-19/Shanghai/SH0119/2020	2020-03-20
EPI_ISL_419213	CT	CCCA	GT	GCN	GGGN	O	B.43	2020-02-09	Asia	Hong Kong			Hong Kong	Human	hCoV-19/HongKong/HKPU38-3001/2020	2020-04-01
EPI_ISL_417185	CT	CCCA	GT	GCC	GGGA	O	B	2020-02-09	Asia	Hong Kong			Hong Kong	Human	hCoV-19/HongKong/HKPU28_3001/2020	2020-03-24
EPI_ISL_2723746	CT	CCCA	GT	GCC	GGGA	O	B.43	2020-02-09	Asia	Hong Kong			Hong Kong	Human	hCoV-19/HongKong/HKPU-00036/2020	2021-06-29
EPI_ISL_2723745	CT	CCCA	GT	GCC	GGGA	O	B.43	2020-02-09	Asia	Hong Kong			Hong Kong	Human	hCoV-19/HongKong/HKPU-00032/2020	2021-06-29
EPI_ISL_417193	CT	CCCA	GT	GCC	GGGA	O	B.43	2020-02-09	Asia	Hong Kong			Hong Kong	Human	hCoV-19/HongKong/HKPU32_0402/2020	2020-03-24
EPI_ISL_417195	CT	CCCA	GT	GCN	GGGN	O	B.43	2020-02-09	Asia	Hong Kong			Hong Kong	Human	hCoV-19/HongKong/HKPU33_0202/2020	2020-03-24
EPI_ISL_2723742	CT	CCCA	GT	GCC	GGGA	O	B.43	2020-02-09	Asia	Hong Kong			Hong Kong	Human	hCoV-19/HongKong/HKPU-00029/2020	2021-06-29
EPI_ISL_417197	CT	CCCA	GT	GCC	GGGA	O	B.43	2020-02-09	Asia	Hong Kong			Hong Kong	Human	hCoV-19/HongKong/HKPU34_3001/2020	2020-03-24
EPI_ISL_417199	CT	CCCA	GT	GCN	GGGN	O	B.43	2020-02-09	Asia	Hong Kong			Hong Kong	Human	hCoV-19/HongKong/HKPU35_0402/2020	2020-03-24
EPI_ISL_418815	CT	CCCA	GT	GCC	GGGA	O	B.43	2020-02-09	Asia	Hong Kong			Hong Kong	Human	hCoV-19/HongKong/HKPU36-0702/2020	2020-03-31
EPI_ISL_2723744	CT	CCCA	GT	GCC	GGGA	O	B.43	2020-02-09	Asia	Hong Kong			Hong Kong	Human	hCoV-19/HongKong/HKPU-00034/2020	2021-06-29
EPI_ISL_2723743	CT	CCCA	GT	GCC	GGGA	O	B.43	2020-02-09	Asia	Hong Kong			Hong Kong	Human	hCoV-19/HongKong/HKPU-00030/2020	2021-06-29
EPI_ISL_414527	CT	CCCA	GT	GCC	GGGA	O	B.42	2020-02-09	Asia	Hong Kong			Hong Kong	Human	hCoV-19/HongKong/VM20002493-2/2020	2020-03-13
EPI_ISL_2710809	CT	CCCA	GT	GCN	GGGN	O	B.43	2020-02-09	Asia	Hong Kong			Hong Kong	Human	hCoV-19/HongKong/HKPU-00033/2020	2021-06-28
EPI_ISL_2710810	CT	CCCA	GT	GCC	GGGA	O	B.43	2020-02-09	Asia	Hong Kong			Hong Kong	Human	hCoV-19/HongKong/HKPU-00035/2020	2021-06-28
EPI_ISL_2710811	CT	CCCA	GT	GCN	GGGN	O	B.43	2020-02-09	Asia	Hong Kong			Hong Kong	Human	hCoV-19/HongKong/HKPU-00031/2020	2021-06-28
EPI_ISL_2710807	CT	CCCA	GT	GCN	GGGN	O	B.43	2020-02-09	Asia	Hong Kong			Hong Kong	Human	hCoV-19/HongKong/HKPU-00027/2020	2021-06-28
EPI_ISL_2710818	CT	CCCA	GT	GCC	GGGA	O	B.42	2020-02-09	Asia	Hong Kong			Hong Kong	Human	hCoV-19/HongKong/HKPU-00028/2020	2021-06-28
EPI_ISL_455792	CT	CCCA	GG	GCC	GGGA	L	B	2020-02-09	Asia	Malaysia	Selangor		Malaysia	Human	hCoV-19/Malaysia/IMR_WC458/2020	2020-06-01
EPI_ISL_489998	CT	TTTG	GG	TCC	GGGA	GH	B.1	2020-02-09	Asia	Saudi Arabia			Saudi Arabia	Human	hCoV-19/SaudiArabia/509/2020	2020-07-14
EPI_ISL_482680	CT	CCCA	GG	GCC	GGGA	L	B	2020-02-09	Asia	Singapore			Singapore	Human	hCoV-19/Singapore/6nan/2020	2020-07-05
EPI_ISL_462293	CT	CCCA	GG	GCC	GGGA	L	B	2020-02-09	Asia	Singapore			Singapore	Human	hCoV-19/Singapore/175/2020	2020-06-08
EPI_ISL_410537	CT	CCCA	GG	GCC	GGGA	L	B	2020-02-09	Asia	Singapore			Singapore	Human	hCoV-19/Singapore/6/2020	2020-02-17
EPI_ISL_426182	TC	CCCA	GG	GCC	GGGA	S	A	2020-02-09	Asia	South Korea			South Korea	Human	hCoV-19/SouthKorea/KCDC2012/2020	2020-04-15
EPI_ISL_497966	TC	CCCA	GG	GCC	GGGA	S	A	2020-02-09	Asia	South Korea			South Korea	Human	hCoV-19/SouthKorea/KCDC2065/2020	2020-07-26
EPI_ISL_1311681	CT	TTTG	TG	GCC	GGGA	G	B.1.221	2020-02-09	Europe	Netherlands	Noord-Brabant		Netherlands	Human	hCoV-19/Netherlands/NB-EMC-750/2020	2021-03-22
EPI_ISL_2737698	CT	CCCA	TT	GCC	GGGA	V	B.61	2020-02-09	Europe	United Kingdom	England		United Kingdom	Human	hCoV-19/England/PHEC-1AFD9/2020	2021-06-30
EPI_ISL_2735786	CT	CCCA	NT	GCC	GGGA	O	B.40	2020-02-09	Europe	United Kingdom	England		United Kingdom	Human	hCoV-19/England/PHEC-10F1F/2020	2021-06-30
EPI_ISL_412116	CT	CCCA	NT	GCC	GGGA	O	B.40	2020-02-09	Europe	United Kingdom	England		United Kingdom	Human	hCoV-19/England/09c/2020	2020-02-24
EPI_ISL_464168	CT	CCCA	TT	GCC	GGGA	V	B.40	2020-02-09	Europe	United Kingdom	England		United Kingdom	Human	hCoV-19/England/20072030304/2020	2020-06-11
EPI_ISL_413850	CT	CCCA	NG	GCC	GGGA	O	B	2020-02-10	Asia	China	Guangdong		China	Human	hCoV-19/Guangdong/GDFS2020054-P0005/2020	2020-03-09
EPI_ISL_455374	CT	CCCA	GG	GCC	GGGA	L	B	2020-02-10	Asia	China	Hubei	Wuhan	China	Human	hCoV-19/Wuhan/HB-WH2-162/2020	2020-05-29
EPI_ISL_413875	CT	CCCA	GG	GCN	GGGN	O	B	2020-02-10	Asia	China	Guangdong		China	Human	hCoV-19/Guangdong/GDFS2020052-P0025/2020	2020-03-09
EPI_ISL_451388	CT	CCCA	GG	GCC	GGGA	L	B	2020-02-10	Asia	China	Sichuan		China	Human	hCoV-19/Sichuan/SC-WCH4-286/2020	2020-05-24
EPI_ISL_430741	TC	CCCA	GG	GCC	GGGA	S	A	2020-02-10	Asia	China	Beijing		China	Human	hCoV-19/Beijing/BJ782/2020	2020-04-27
EPI_ISL_455465	CT	CCCA	GT	GCC	GGGA	O	B	2020-02-10	Asia	China	Jiangxi	Fuzhou	China	Human	hCoV-19/Fuzhou/JX2019/2020	2020-05-30
EPI_ISL_454931	CT	CCCA	GG	GCC	GGGA	L	B	2020-02-10	Asia	China	Hubei	Wuhan	China	Human	hCoV-19/Wuhan/HB-WH2-164/2020	2020-05-29
EPI_ISL_454930	CT	CCCA	GG	GCC	GGGA	L	B	2020-02-10	Asia	China	Hubei	Wuhan	China	Human	hCoV-19/Wuhan/HB-WH2-163/2020	2020-05-29
EPI_ISL_962531	TC	CCCA	GG	GCC	GGGA	S	A	2020-02-10	Asia	China	Shandong		China	Human	hCoV-19/Shandong/2020C1240619/2020	2021-02-10
EPI_ISL_416396	CT	CCCA	GG	GCC	NNNA	O	B	2020-02-10	Asia	China	Shanghai		China	Human	hCoV-19/Shanghai/SH0106/2020	2020-03-20
EPI_ISL_2710830	CT	CCCA	GT	GCN	GGGN	O	B.42	2020-02-10	Asia	Hong Kong			Hong Kong	Human	hCoV-19/HongKong/HKPU-00042/2020	2021-06-28
EPI_ISL_2710814	CT	CCCA	GT	GCN	GGGN	O	B.43	2020-02-10	Asia	Hong Kong			Hong Kong	Human	hCoV-19/HongKong/HKPU-00040/2020	2021-06-28
EPI_ISL_2710812	CT	CCCA	GT	GCC	GGGA	O	B.43	2020-02-10	Asia	Hong Kong			Hong Kong	Human	hCoV-19/HongKong/HKPU-00041/2020	2021-06-28
EPI_ISL_419215	CT	CCCA	GT	GCC	GGGA	O	B.43	2020-02-10	Asia	Hong Kong			Hong Kong	Human	hCoV-19/HongKong/HKPU40-2801/2020	2020-04-01
EPI_ISL_419214	CT	CCCA	GT	GCC	GGGA	O	B.43	2020-02-10	Asia	Hong Kong			Hong Kong	Human	hCoV-19/HongKong/HKPU39-3001/2020	2020-04-01
EPI_ISL_2710804	CT	CCCA	GT	GCN	GGGN	O	B.43	2020-02-10	Asia	Hong Kong			Hong Kong	Human	hCoV-19/HongKong/HKPU-00038/2020	2021-06-28
EPI_ISL_419216	CT	CCCA	GT	GCC	GGGA	O	B.43	2020-02-10	Asia	Hong Kong			Hong Kong	Human	hCoV-19/HongKong/HKPU41-0802/2020	2020-04-01
EPI_ISL_419217	CT	CCCA	GT	GCC	GGGA	O	B.42	2020-02-10	Asia	Hong Kong			Hong Kong	Human	hCoV-19/HongKong/HKPU42-0302/2020	2020-04-01
EPI_ISL_419218	CT	CCCA	GT	GCN	GGGN	O	B.43	2020-02-10	Asia	Hong Kong			Hong Kong	Human	hCoV-19/HongKong/HKPU43-0202/2020	2020-04-01
EPI_ISL_414528	CT	CCCA	GT	GCC	GGGA	O	B.42	2020-02-10	Asia	Hong Kong			Hong Kong	Human	hCoV-19/HongKong/VM20002507-2/2020	2020-03-13
EPI_ISL_2723747	CT	CCCA	GT	GCN	GGGN	O	B.43	2020-02-10	Asia	Hong Kong			Hong Kong	Human	hCoV-19/HongKong/HKPU-00039/2020	2021-06-29
EPI_ISL_419219	CT	CCCA	GT	GCC	GGGA	O	B.43	2020-02-10	Asia	Hong Kong			Hong Kong	Human	hCoV-19/HongKong/HKPU44-0102/2020	2020-04-01
EPI_ISL_412969	CT	CCCA	TG	GCC	GGGA	O	B.5	2020-02-10	Asia	Japan			Japan	Human	hCoV-19/Japan/Hu_DP_Kng_19-027/2020	2020-02-26
EPI_ISL_412968	CT	CCCA	TG	GCC	GGGA	O	B	2020-02-10	Asia	Japan			Japan	Human	hCoV-19/Japan/Hu_DP_Kng_19-020/2020	2020-02-26
EPI_ISL_490000	CT	TTTG	GG	TCC	GGGA	GH	B.1	2020-02-10	Asia	Saudi Arabia			Saudi Arabia	Human	hCoV-19/SaudiArabia/523/2020	2020-07-14
EPI_ISL_489999	CT	TTTG	GG	TCC	GGGA	GH	B.1	2020-02-10	Asia	Saudi Arabia			Saudi Arabia	Human	hCoV-19/SaudiArabia/518/2020	2020-07-14
EPI_ISL_418992	CT	CCCA	GT	GCC	GGGA	O	B	2020-02-10	Asia	Singapore			Singapore	Human	hCoV-19/Singapore/17/2020	2020-04-01
EPI_ISL_411955	CT	CCCA	GG	GCC	GGGA	L	B	2020-02-10	North America	USA	California		USA	Human	hCoV-19/USA/CA-CDC-8/2020	2020-02-22
EPI_ISL_452358	CT	CCCA	GG	GCC	GGGA	L	B	2020-02-11	Asia	China	Beijing		China	Human	hCoV-19/Beijing/DT-BJ01/2020	2020-05-27
EPI_ISL_455375	CT	CCCA	GG	GCC	GGGA	L	B	2020-02-11	Asia	China	Hubei	Wuhan	China	Human	hCoV-19/Wuhan/HB-WH2-165/2020	2020-05-29
EPI_ISL_457687	TC	CCCA	GG	GCC	GGGA	S	A	2020-02-11	Asia	China	Guangzhou		China	Human	hCoV-19/Guangzhou/GZMU0074/2020	2020-06-02
EPI_ISL_457688	TC	CCCA	GG	GCC	GGGA	S	A	2020-02-11	Asia	China	Guangzhou		China	Human	hCoV-19/Guangzhou/GZMU0075/2020	2020-06-02
EPI_ISL_457689	TC	CCCA	GG	GCC	GGGA	S	A	2020-02-11	Asia	China	Guangzhou		China	Human	hCoV-19/Guangzhou/GZMU0077/2020	2020-06-02
EPI_ISL_457690	TC	CCCA	GG	GCC	GGGA	S	A	2020-02-11	Asia	China	Guangzhou		China	Human	hCoV-19/Guangzhou/GZMU0078/2020	2020-06-02
EPI_ISL_457691	CT	CCCA	GG	GCC	GGGA	L	B	2020-02-11	Asia	China	Guangzhou		China	Human	hCoV-19/Guangzhou/GZMU0079/2020	2020-06-02
EPI_ISL_455011	CT	CCCA	GG	GCC	GGGA	L	B	2020-02-11	Asia	China	Hubei	Wuhan	China	Human	hCoV-19/Wuhan/HB-WHCM2-279/2020	2020-05-29
EPI_ISL_452361	CC	CCCA	GG	GCC	GGGA	O	B	2020-02-11	Asia	China	Beijing		China	Human	hCoV-19/Beijing/DT-BJ03/2020	2020-05-27
EPI_ISL_1081324	CT	CCCA	GG	GCC	GGGA	L	B	2020-02-11	Asia	China	Anhui	Lu'an	China	Human	hCoV-19/Anhui/570/2020	2021-02-26
EPI_ISL_416402	TC	CCCA	GG	GCC	GGGA	S	A	2020-02-11	Asia	China	Shanghai		China	Human	hCoV-19/Shanghai/SH0115/2020	2020-03-20
EPI_ISL_454932	CT	CCCA	GG	GCC	GGGA	L	B	2020-02-11	Asia	China	Hubei	Wuhan	China	Human	hCoV-19/Wuhan/HB-WH2-166/2020	2020-05-29
EPI_ISL_454933	CT	CCCA	GG	GCC	GGGA	L	B	2020-02-11	Asia	China	Hubei	Wuhan	China	Human	hCoV-19/Wuhan/HB-WH2-167/2020	2020-05-29
EPI_ISL_454936	CT	CCCA	GG	GCC	GGGA	L	B	2020-02-11	Asia	China	Hubei	Wuhan	China	Human	hCoV-19/Wuhan/HB-WH3-170/2020	2020-05-29
EPI_ISL_454934	CT	CCCA	GG	GCC	GGGA	L	B	2020-02-11	Asia	China	Hubei	Wuhan	China	Human	hCoV-19/Wuhan/HB-WH2-168/2020	2020-05-29
EPI_ISL_454937	CT	CCCA	GG	GCC	GGGA	L	B	2020-02-11	Asia	China	Hubei	Wuhan	China	Human	hCoV-19/Wuhan/HB-WH3-171/2020	2020-05-29
EPI_ISL_454935	CT	CCCA	GG	GCC	GGGA	L	B	2020-02-11	Asia	China	Hubei	Wuhan	China	Human	hCoV-19/Wuhan/HB-WH2-169/2020	2020-05-29
EPI_ISL_451342	CC	CCCA	GG	GCC	GGGA	O	B.1	2020-02-11	Asia	China	Sichuan		China	Human	hCoV-19/Sichuan/SC-NJ-093/2020	2020-05-24
EPI_ISL_2710831	CT	CCCA	GT	GCC	GGGA	O	B.42	2020-02-11	Asia	Hong Kong			Hong Kong	Human	hCoV-19/HongKong/HKPU-00048/2020	2021-06-28
EPI_ISL_2710832	CT	CCCA	GT	GCN	GGGN	O	B.42	2020-02-11	Asia	Hong Kong			Hong Kong	Human	hCoV-19/HongKong/HKPU-00049/2020	2021-06-28
EPI_ISL_2710808	CT	CCCA	GT	GCN	GGGN	O	B.43	2020-02-11	Asia	Hong Kong			Hong Kong	Human	hCoV-19/HongKong/HKPU-00044/2020	2021-06-28
EPI_ISL_2710805	CT	CCCA	GT	GCN	GGGN	O	B.43	2020-02-11	Asia	Hong Kong			Hong Kong	Human	hCoV-19/HongKong/HKPU-00043/2020	2021-06-28
EPI_ISL_419221	CT	CCCA	GT	GCC	GGGA	O	B.43	2020-02-11	Asia	Hong Kong			Hong Kong	Human	hCoV-19/HongKong/HKPU45-0502/2020	2020-04-01
EPI_ISL_419222	CT	CCCA	GT	GCC	GGGA	O	B	2020-02-11	Asia	Hong Kong			Hong Kong	Human	hCoV-19/HongKong/HKPU48-0202/2020	2020-04-01
EPI_ISL_419223	CT	CCCA	GT	GCC	GGGA	O	B	2020-02-11	Asia	Hong Kong			Hong Kong	Human	hCoV-19/HongKong/HKPU49-3001/2020	2020-04-01
EPI_ISL_2710819	CT	CCCA	GN	GCN	GGGN	O	B.57	2020-02-11	Asia	Hong Kong			Hong Kong	Human	hCoV-19/HongKong/HKPU-00045/2020	2021-06-28
EPI_ISL_416429	TC	CCCA	GG	GCC	GGGA	S	A	2020-02-11	Asia	Vietnam	Vinhphuc		Vietnam	Human	hCoV-19/Vietnam/CM99/2020	2020-03-21
EPI_ISL_411956	TC	CCCA	GG	GCC	GGGA	S	A	2020-02-11	North America	USA	Texas		USA	Human	hCoV-19/USA/TX1/2020	2020-02-22
EPI_ISL_455467	TC	CCCA	GG	GCC	GGGA	S	B	2020-02-12	Asia	China	Jiangxi	Yichun	China	Human	hCoV-19/Yichun/JX2424/2020	2020-05-30
EPI_ISL_416408	CT	CCCA	GT	GCC	GGGA	O	B	2020-02-12	Asia	China	Shanghai		China	Human	hCoV-19/Shanghai/SH0127/2020	2020-03-20
EPI_ISL_962871	TC	CCCA	GG	GCC	GGGA	S	A	2020-02-12	Asia	China	Shandong		China	Human	hCoV-19/Shandong/2020C1240550/2020	2021-02-10
EPI_ISL_451364	CT	CCCA	GG	GCC	GGGA	L	B	2020-02-12	Asia	China	Sichuan		China	Human	hCoV-19/Sichuan/SC-PHCC2-044/2020	2020-05-24
EPI_ISL_455386	CT	CCCA	GG	GCC	GGGA	L	B	2020-02-12	Asia	China	Hubei	Wuhan	China	Human	hCoV-19/Wuhan/HB-WH4-198/2020	2020-05-29
EPI_ISL_451355	CC	CCCA	GG	GCC	GGGA	O	B	2020-02-12	Asia	China	Sichuan		China	Human	hCoV-19/Sichuan/SC-PHCC1-034/2020	2020-05-24
EPI_ISL_413874	CT	CCCA	GG	GCN	GGGN	L	B	2020-02-12	Asia	China	Guangdong		China	Human	hCoV-19/Guangdong/GDFS2020127-P0026/2020	2020-03-09
EPI_ISL_414569	CT	CCCA	GT	GCC	GGGA	O	B.42	2020-02-12	Asia	Hong Kong			Hong Kong	Human	hCoV-19/HongKong/VM20002582-2/2020	2020-03-13
EPI_ISL_685584	CT	CCCA	GG	GCC	GGGA	L	B	2020-02-12	Asia	Japan	Chiba		Japan	Human	hCoV-19/Japan/PG-1978/2020	2020-12-10
EPI_ISL_430444	CT	CCCA	GG	GCC	GGGA	L	B	2020-02-12	Asia	Malaysia			Malaysia	Human	hCoV-19/Malaysia/IMR_WC627/2020	2020-04-27
EPI_ISL_426187	TC	CCCA	GG	GCC	GGGA	S	A	2020-02-12	Asia	South Korea			South Korea	Human	hCoV-19/SouthKorea/KCDC2014/2020	2020-04-15
EPI_ISL_451298	CT	CCCA	TT	GCC	GGGA	V	B	2020-02-12	Europe	Italy	Lazio		Italy	Human	hCoV-19/Italy/LAZ-INMI1-B1/2020	2020-05-24
EPI_ISL_1311093	CT	TTTG	GG	NCC	GGGA	G	B.1.221	2020-02-12	Europe	Netherlands	Noord-Brabant		Netherlands	Human	hCoV-19/Netherlands/NB-EMC-811/2020	2021-03-22
EPI_ISL_454417	TC	CCCA	GG	GCC	GGGA	S	B	2020-02-13	Asia	China	Guangdong	Meizhou	China	Human	hCoV-19/Guangdong/MZ01/2020	2020-05-25
EPI_ISL_454999	CT	CCCA	GG	GCC	GGGA	L	B	2020-02-13	Asia	China	Hubei	Wuhan	China	Human	hCoV-19/Wuhan/HB-WHCM2-264/2020	2020-05-29
EPI_ISL_962534	TC	CCCA	GG	GCC	GGGA	S	A	2020-02-13	Asia	China	Shandong		China	Human	hCoV-19/Shandong/2020C1240548/2020	2021-02-10
EPI_ISL_416399	CT	CCCA	GG	GCC	GGGA	L	B	2020-02-13	Asia	China	Shanghai		China	Human	hCoV-19/Shanghai/SH0110/2020	2020-03-20
EPI_ISL_451362	CT	CCCA	GG	GCC	GGGA	L	B	2020-02-13	Asia	China	Sichuan		China	Human	hCoV-19/Sichuan/SC-PHCC2-042/2020	2020-05-24
EPI_ISL_451391	CT	CCCA	GG	GCC	GGGA	L	B	2020-02-13	Asia	China	Sichuan		China	Human	hCoV-19/Sichuan/SC-WCH4-289/2020	2020-05-24
EPI_ISL_1081325	CT	CCCA	GT	GCC	GGGA	O	B	2020-02-13	Asia	China	Anhui	Lu'an	China	Human	hCoV-19/Anhui/625/2020	2021-02-26
EPI_ISL_2723748	CT	CCCA	GT	GCC	GGGA	O	B	2020-02-13	Asia	Hong Kong			Hong Kong	Human	hCoV-19/HongKong/HKPU-00052/2020	2021-06-29
EPI_ISL_419225	CT	CCCA	GT	GCN	GGGN	O	B	2020-02-13	Asia	Hong Kong			Hong Kong	Human	hCoV-19/HongKong/HKPU53-0802/2020	2020-04-01
EPI_ISL_419226	CT	CCCA	GT	GCC	GGGA	O	B	2020-02-13	Asia	Hong Kong			Hong Kong	Human	hCoV-19/HongKong/HKPU54-0302/2020	2020-04-01
EPI_ISL_419224	CT	CCCA	GT	GCC	GGGA	O	B.42	2020-02-13	Asia	Hong Kong			Hong Kong	Human	hCoV-19/HongKong/HKPU52-3101/2020	2020-04-01
EPI_ISL_2710820	CT	CCCA	GT	GCN	GGGN	O	B.42	2020-02-13	Asia	Hong Kong			Hong Kong	Human	hCoV-19/HongKong/HKPU-00053/2020	2021-06-28
EPI_ISL_685585	CT	CCCA	TG	GCC	GGGA	O	B.5	2020-02-13	Asia	Japan	Chiba		Japan	Human	hCoV-19/Japan/PG-1979/2020	2020-12-10
EPI_ISL_479850	CT	CCCA	TG	GCC	GGGA	O	B	2020-02-13	Asia	Japan	Kanto		Japan	Human	hCoV-19/Japan/PG-0114/2020	2020-07-01
EPI_ISL_490001	CT	TTTG	GG	TCC	GGGA	GH	B.1.468	2020-02-13	Asia	Saudi Arabia			Saudi Arabia	Human	hCoV-19/SaudiArabia/545/2020	2020-07-14
EPI_ISL_490002	CT	TTTG	GG	TCC	GGGA	GH	B.1	2020-02-13	Asia	Saudi Arabia			Saudi Arabia	Human	hCoV-19/SaudiArabia/553/2020	2020-07-14
EPI_ISL_414380	T-	CCCA	GG	GCC	GGGA	S	B	2020-02-13	Asia	Singapore			Singapore	Human	hCoV-19/Singapore/14/2020	2020-03-12
EPI_ISL_419000	T-	CCCA	GG	GCC	GGGA	S	B	2020-02-13	Asia	Singapore			Singapore	Human	hCoV-19/Singapore/21/2020	2020-04-01
EPI_ISL_582610	CT	CCCA	GG	GCC	GGGA	L	B.53	2020-02-13	Asia	United Arab Emirates			United Arab Emirates	Human	hCoV-19/UnitedArabEmirates/skmc-0442954/2020	2020-10-16
EPI_ISL_940419	CT	TTTG	GG	TCC	GGGA	GH	B.1	2020-02-13	Europe	France	Ile-de-France		France	Human	hCoV-19/France/IDF_HB_112002053643/2020	2021-02-05
EPI_ISL_2737699	CT	CCCA	TT	GCC	GGGA	V	B.40	2020-02-13	Europe	United Kingdom	England		United Kingdom	Human	hCoV-19/England/PHEC-1AFE8/2020	2021-06-30
EPI_ISL_2737700	CT	CCCA	TT	GCC	GGGA	V	B	2020-02-13	Europe	United Kingdom	England		United Kingdom	Human	hCoV-19/England/PHEC-1AFF7/2020	2021-06-30
EPI_ISL_464170	CT	CCCA	TT	GCC	GGGA	V	B.40	2020-02-13	Europe	United Kingdom	England		United Kingdom	Human	hCoV-19/England/20078004004/2020	2020-06-11
EPI_ISL_464169	CT	CCCA	TT	GCC	GGGA	V	B.40	2020-02-13	Europe	United Kingdom	England		United Kingdom	Human	hCoV-19/England/20078003804/2020	2020-06-11
EPI_ISL_416394	CT	CCCA	GG	GCC	GGGA	L	B	2020-02-14	Asia	China	Shanghai		China	Human	hCoV-19/Shanghai/SH0102/2020	2020-03-20
EPI_ISL_962529	TC	CCCA	GG	GCC	GGGA	S	A	2020-02-14	Asia	China	Shandong		China	Human	hCoV-19/Shandong/2020C1240639/2020	2021-02-10
EPI_ISL_451368	TC	CCCA	GG	GCC	GGGA	S	B	2020-02-14	Asia	China	Sichuan		China	Human	hCoV-19/Sichuan/SC-PHCC2-048/2020	2020-05-24
EPI_ISL_962870	TC	CCCA	GG	GCC	GGGA	S	A	2020-02-14	Asia	China	Shandong		China	Human	hCoV-19/Shandong/2020C1240557/2020	2021-02-10
EPI_ISL_962542	CT	CCCA	GG	GCC	GGGA	L	B	2020-02-14	Asia	China	Shandong		China	Human	hCoV-19/Shandong/2020C1240512/2020	2021-02-10
EPI_ISL_455000	CT	CCCA	GG	GCC	GGGA	L	B	2020-02-14	Asia	China	Hubei	Wuhan	China	Human	hCoV-19/Wuhan/HB-WHCM2-265/2020	2020-05-29
EPI_ISL_962869	TC	CCCA	GG	GCC	GGGA	S	A	2020-02-14	Asia	China	Shandong		China	Human	hCoV-19/Shandong/2020C1240636/2020	2021-02-10
EPI_ISL_962532	CT	CCCA	GG	GCC	GGGA	L	B	2020-02-14	Asia	China	Shandong		China	Human	hCoV-19/Shandong/2020C1240555/2020	2021-02-10
EPI_ISL_486645	CT	CCCA	GG	GCC	GGGA	L	B	2020-02-14	Asia	China	Hubei	Wuhan	China	Human	hCoV-19/Wuhan/ZY38-1/2020	2020-07-10
EPI_ISL_962533	TC	CCCA	GG	GCC	GGGA	S	A	2020-02-14	Asia	China	Shandong		China	Human	hCoV-19/Shandong/2020C1240551/2020	2021-02-10
EPI_ISL_1081326	CT	CCCA	GG	GCC	GGGA	L	B	2020-02-14	Asia	China	Anhui	Lu'an	China	Human	hCoV-19/Anhui/678/2020	2021-02-26
EPI_ISL_457693	TC	CCCA	GG	GCC	GGGA	S	A	2020-02-14	Asia	China	Guangzhou		China	Human	hCoV-19/Guangzhou/GZMU0083/2020	2020-06-02
EPI_ISL_457692	TC	CCCA	GG	GCC	GGGA	S	A	2020-02-14	Asia	China	Guangzhou		China	Human	hCoV-19/Guangzhou/GZMU0081/2020	2020-06-02
EPI_ISL_3065949	CT	CCCA	TG	GCC	GGGA	O	B	2020-02-14	Asia	Hong Kong			Hong Kong	Human	hCoV-19/HongKong/CUHK-NC0053/2020	2021-07-24
EPI_ISL_2710821	CT	CCCA	GT	GCN	GGGN	O	B.42	2020-02-14	Asia	Hong Kong			Hong Kong	Human	hCoV-19/HongKong/HKPU-00054/2020	2021-06-28
EPI_ISL_420889	CT	CCCA	TG	GCC	GGGA	O	B	2020-02-14	Asia	Japan			Japan	Human	hCoV-19/Japan/Hu_DP_Kng_19-031/2020	2020-03-19
EPI_ISL_685780	CT	CCCA	TG	GCC	GGGA	O	B.28	2020-02-14	Asia	Japan	Okinawa		Japan	Human	hCoV-19/Japan/PG-2175/2020	2020-12-10
EPI_ISL_475999	CT	CCCA	TG	GCC	GGGA	O	B.6	2020-02-14	Asia	Singapore			Singapore	Human	hCoV-19/Singapore/468/2020	2020-06-25
EPI_ISL_462306	TT	CCCA	GG	GCC	GGGA	O	B	2020-02-14	Asia	Singapore			Singapore	Human	hCoV-19/Singapore/188/2020	2020-06-08
EPI_ISL_418998	T-	CCCA	GG	GCC	GGGA	S	B	2020-02-14	Asia	Singapore			Singapore	Human	hCoV-19/Singapore/14Clin/2020	2020-04-01
EPI_ISL_1263333	CT	TTTG	GG	GCC	GGGA	G	B.1.221	2020-02-14	Europe	Belgium	Antwerp		Belgium	Human	hCoV-19/Belgium/UZA-UA-CV2006969709/2020	2021-03-17
EPI_ISL_1014733	CT	TTTG	TG	GTC	GGGA	GV	B.1.177	2020-02-14	Europe	Spain	Madrid	Madrid	Spain	Human	hCoV-19/Spain/MD-IBV-99018532/2020	2021-02-17
EPI_ISL_2737701	CT	CCCA	TT	GCC	GGGA	V	B.1	2020-02-14	Europe	United Kingdom	England		United Kingdom	Human	hCoV-19/England/PHEC-1B002/2020	2021-06-30
EPI_ISL_2737702	CT	TTTG	GG	GCC	GGGA	G	B.1.157	2020-02-14	Europe	United Kingdom	England		United Kingdom	Human	hCoV-19/England/PHEC-1B011/2020	2021-06-30
EPI_ISL_464172	CT	CCCA	TT	GCC	GGGA	V	B.61	2020-02-14	Europe	United Kingdom	England		United Kingdom	Human	hCoV-19/England/20079000404/2020	2020-06-11
EPI_ISL_464171	CT	CCCA	TT	GCC	GGGA	V	B.40	2020-02-14	Europe	United Kingdom	England		United Kingdom	Human	hCoV-19/England/20079000204/2020	2020-06-11
EPI_ISL_1040034	TC	CCCA	GG	GCC	GGGA	S	A	2020-02-15	Asia	China	Henan		China	Human	hCoV-19/Henan/fahzu0010/2020	2021-02-21
EPI_ISL_962868	CT	CCCA	GG	GCC	GGGA	L	B	2020-02-15	Asia	China	Shandong		China	Human	hCoV-19/Shandong/2020C1240764/2020	2021-02-10
EPI_ISL_451393	CT	CCCA	GG	GCC	GGGA	L	B	2020-02-15	Asia	China	Sichuan		China	Human	hCoV-19/Sichuan/SC-WCH4-291/2020	2020-05-24
EPI_ISL_416407	CT	CCCA	TG	GCC	GGGA	O	B.4	2020-02-15	Asia	China	Shanghai		China	Human	hCoV-19/Shanghai/SH0126/2020	2020-03-20
EPI_ISL_455003	CT	CCCA	GG	GCC	GGGA	L	B	2020-02-15	Asia	China	Hubei	Wuhan	China	Human	hCoV-19/Wuhan/HB-WHCM2-268/2020	2020-05-29
EPI_ISL_416406	CT	CCCA	TG	GCC	GGGA	O	B.4	2020-02-15	Asia	China	Shanghai		China	Human	hCoV-19/Shanghai/SH0125/2020	2020-03-20
EPI_ISL_1081331	CT	CCCA	GG	GCC	GGGA	L	B	2020-02-15	Asia	China	Anhui	Lu'an	China	Human	hCoV-19/Anhui/733/2020	2021-02-26
EPI_ISL_1040033	CT	CCCA	GG	GCC	GGGA	L	B	2020-02-15	Asia	China	Henan		China	Human	hCoV-19/Henan/fahzu0008/2020	2021-02-21
EPI_ISL_1040032	CT	CCCA	NG	GCC	GGGA	O	B.57	2020-02-15	Asia	China	Henan		China	Human	hCoV-19/Henan/fahzu0007/2020	2021-02-21
EPI_ISL_454418	TC	CCCA	GG	GCC	GGGA	S	B	2020-02-15	Asia	China	Guangdong	Meizhou	China	Human	hCoV-19/Guangdong/MZ02/2020	2020-05-25
EPI_ISL_1081340	CT	CCCA	GG	GCC	GGGA	L	B	2020-02-15	Asia	China	Anhui	Lu'an	China	Human	hCoV-19/Anhui/777/2020	2021-02-26
EPI_ISL_419227	CT	CCCA	GG	GCC	GGGA	L	B	2020-02-15	Asia	Hong Kong			Hong Kong	Human	hCoV-19/HongKong/HKPU57-0702/2020	2020-04-01
EPI_ISL_497812	CT	CCCA	GT	GCC	GGGA	O	B.42	2020-02-15	Asia	Hong Kong			Hong Kong	Human	hCoV-19/HongKong/HKU-200723-045/2020	2020-07-25
EPI_ISL_497848	CT	CCCA	GT	GCC	GGGA	O	B.42	2020-02-15	Asia	Hong Kong			Hong Kong	Human	hCoV-19/HongKong/HKU-200723-081/2020	2020-07-25
EPI_ISL_416582	CT	CCCA	TG	GCC	GGGA	O	B.5	2020-02-15	Asia	Japan			Japan	Human	hCoV-19/Japan/DP0191/2020	2020-03-23
EPI_ISL_416583	CT	CCCA	TG	GCC	GGGA	O	B	2020-02-15	Asia	Japan			Japan	Human	hCoV-19/Japan/DP0196/2020	2020-03-23
EPI_ISL_416584	CT	CCCA	TG	GCC	GGGA	O	B	2020-02-15	Asia	Japan			Japan	Human	hCoV-19/Japan/DP0200/2020	2020-03-23
EPI_ISL_416581	CT	CCCA	TG	GCC	GGGA	O	B	2020-02-15	Asia	Japan			Japan	Human	hCoV-19/Japan/DP0190/2020	2020-03-23
EPI_ISL_416566	CT	CCCA	TG	GCC	GGGA	O	B	2020-02-15	Asia	Japan			Japan	Human	hCoV-19/Japan/DP0027/2020	2020-03-23
EPI_ISL_480042	TC	CCCA	GG	GCC	GGGA	S	A.16	2020-02-15	Asia	Japan	Chubu		Japan	Human	hCoV-19/Japan/PG-0372/2020	2020-07-01
EPI_ISL_684615	CT	CCCA	GG	GCC	GGGA	L	B.12	2020-02-15	Asia	Japan	Tokyo		Japan	Human	hCoV-19/Japan/PG-1005/2020	2020-12-10
EPI_ISL_416565	CT	CCCA	TG	GCC	GGGA	O	B.5	2020-02-15	Asia	Japan			Japan	Human	hCoV-19/Japan/DP0005/2020	2020-03-23
EPI_ISL_416567	CT	CCCA	TG	GCC	GGGA	O	B	2020-02-15	Asia	Japan			Japan	Human	hCoV-19/Japan/DP0037/2020	2020-03-23
EPI_ISL_416579	CT	CCCA	TG	GCC	GGGA	O	B	2020-02-15	Asia	Japan			Japan	Human	hCoV-19/Japan/DP0158/2020	2020-03-23
EPI_ISL_416568	CT	CCCA	TG	GCC	GGGA	O	B.5	2020-02-15	Asia	Japan			Japan	Human	hCoV-19/Japan/DP0058/2020	2020-03-23
EPI_ISL_416569	CT	CCCA	TG	GCC	GGGA	O	B	2020-02-15	Asia	Japan			Japan	Human	hCoV-19/Japan/DP0059/2020	2020-03-23
EPI_ISL_416575	CT	CCCA	TG	GCC	GGGA	O	B	2020-02-15	Asia	Japan			Japan	Human	hCoV-19/Japan/DP0121/2020	2020-03-23
EPI_ISL_416570	CT	CCCA	TG	GCC	GGGA	O	B	2020-02-15	Asia	Japan			Japan	Human	hCoV-19/Japan/DP0065/2020	2020-03-23
EPI_ISL_416580	CT	CCCA	TG	GCC	GGGA	O	B	2020-02-15	Asia	Japan			Japan	Human	hCoV-19/Japan/DP0184/2020	2020-03-23
EPI_ISL_416574	CT	CCCA	TG	GCC	GGGA	O	B	2020-02-15	Asia	Japan			Japan	Human	hCoV-19/Japan/DP0107/2020	2020-03-23
EPI_ISL_416573	CT	CCCA	TG	GCC	GGGA	O	B	2020-02-15	Asia	Japan			Japan	Human	hCoV-19/Japan/DP0104/2020	2020-03-23
EPI_ISL_2304304	CT	CCCA	-G	GCC	GGGA	O	B.57	2020-02-15	Asia	Japan	Yamanashi		Japan	Human	hCoV-19/Japan/YCH0047/2020	2021-05-27
EPI_ISL_1973237	CT	TTTG	GG	GCC	AACA	GR	R.1	2020-02-15	Asia	Japan	Kanto		Japan	Human	hCoV-19/Japan/Donner381/2020	2021-05-10
EPI_ISL_416572	CT	CCCA	TG	GCC	GGGA	O	B	2020-02-15	Asia	Japan			Japan	Human	hCoV-19/Japan/DP0078/2020	2020-03-23
EPI_ISL_416578	CT	CCCA	TG	GCC	GGGA	O	B	2020-02-15	Asia	Japan			Japan	Human	hCoV-19/Japan/DP0152/2020	2020-03-23
EPI_ISL_416571	CT	CCCA	TG	GCC	GGGA	O	B	2020-02-15	Asia	Japan			Japan	Human	hCoV-19/Japan/DP0077/2020	2020-03-23
EPI_ISL_479824	CT	CCCA	GG	GCC	GGGA	L	B.12	2020-02-15	Asia	Japan	Kyusyu		Japan	Human	hCoV-19/Japan/PG-0066/2020	2020-07-01
EPI_ISL_416577	CT	CCCA	TG	GCC	GGGA	O	B	2020-02-15	Asia	Japan			Japan	Human	hCoV-19/Japan/DP0134/2020	2020-03-23
EPI_ISL_1973235	CT	TTTG	GG	GCC	AACA	GR	R.1	2020-02-15	Asia	Japan	Kanto		Japan	Human	hCoV-19/Japan/Donner379/2020	2021-05-10
EPI_ISL_416576	CT	CCCA	TG	GCC	GGGA	O	B	2020-02-15	Asia	Japan			Japan	Human	hCoV-19/Japan/DP0133/2020	2020-03-23
EPI_ISL_469132	TN	CCCA	GG	GCC	GGGA	S	B	2020-02-15	Asia	Singapore			Singapore	Human	hCoV-19/Singapore/383/2020	2020-06-17
EPI_ISL_582134	CT	TTCG	GG	GCC	GGGA	G	B.1	2020-02-15	Europe	Germany	Bavaria	Munich	Germany	Human	hCoV-19/Germany/BAV-PL-virotum-nacq/2020	2020-10-15
EPI_ISL_1311841	CT	TTTG	GG	GTC	GGGA	GV	B.1.177	2020-02-15	Europe	Netherlands	Zuid-Holland		Netherlands	Human	hCoV-19/Netherlands/ZH-EMC-2080/2020	2021-03-22
EPI_ISL_1311840	CT	TTTG	GG	GTC	GGGA	GV	B.1.177	2020-02-15	Europe	Netherlands	Zuid-Holland		Netherlands	Human	hCoV-19/Netherlands/ZH-EMC-2079/2020	2021-03-22
EPI_ISL_464173	CT	CCCA	TT	GCC	GGGA	V	B.40	2020-02-15	Europe	United Kingdom	England		United Kingdom	Human	hCoV-19/England/20079022704/2020	2020-06-11
EPI_ISL_464174	CT	CCCA	TT	GCC	GGGA	V	B.40	2020-02-15	Europe	United Kingdom	England		United Kingdom	Human	hCoV-19/England/20079022904/2020	2020-06-11
EPI_ISL_2737704	CT	TTTG	GG	GCC	AACA	GR	B.40	2020-02-15	Europe	United Kingdom	England		United Kingdom	Human	hCoV-19/England/PHEC-1B03F/2020	2021-06-30
EPI_ISL_2737703	CT	CCCA	TG	GCC	GGGA	O	B.1	2020-02-15	Europe	United Kingdom	England		United Kingdom	Human	hCoV-19/England/PHEC-1B020/2020	2021-06-30
EPI_ISL_496615	CT	CNCA	TT	GCC	GGGA	V	B	2020-02-15	North America	Panama	Panama Center	Bella Vista	Panama	Human	hCoV-19/Panama/328927/2020	2020-07-24
EPI_ISL_2710822	CT	CCCA	GG	GCN	GGGN	O	B.57	2020-02-16	Asia	Hong Kong			Hong Kong	Human	hCoV-19/HongKong/HKPU-00057/2020	2021-06-28
EPI_ISL_416603	CT	CCCA	TG	GCC	GGGA	O	B.5	2020-02-16	Asia	Japan			Japan	Human	hCoV-19/Japan/DP0464/2020	2020-03-23
EPI_ISL_416604	CT	CCCA	TG	GCC	GGGA	O	B	2020-02-16	Asia	Japan			Japan	Human	hCoV-19/Japan/DP0476/2020	2020-03-23
EPI_ISL_416602	CT	CCCA	TG	GCN	GGGN	O	B.5	2020-02-16	Asia	Japan			Japan	Human	hCoV-19/Japan/DP0462/2020	2020-03-23
EPI_ISL_416593	CT	CCCA	TG	GCC	GGGA	O	B	2020-02-16	Asia	Japan			Japan	Human	hCoV-19/Japan/DP0311/2020	2020-03-23
EPI_ISL_416599	CT	CCCA	TG	GCC	GGGA	O	B	2020-02-16	Asia	Japan			Japan	Human	hCoV-19/Japan/DP0361/2020	2020-03-23
EPI_ISL_416605	CT	CCCA	TG	GCC	GGGA	O	B	2020-02-16	Asia	Japan			Japan	Human	hCoV-19/Japan/DP0481/2020	2020-03-23
EPI_ISL_416585	CT	CCCA	TG	GCC	GGGA	O	B	2020-02-16	Asia	Japan			Japan	Human	hCoV-19/Japan/DP0236/2020	2020-03-23
EPI_ISL_416586	CT	CCCA	TG	GCC	GGGA	O	B	2020-02-16	Asia	Japan			Japan	Human	hCoV-19/Japan/DP0274/2020	2020-03-23
EPI_ISL_416587	CT	CCCA	TG	GCC	GGGA	O	B.5	2020-02-16	Asia	Japan			Japan	Human	hCoV-19/Japan/DP0278/2020	2020-03-23
EPI_ISL_416588	CT	CCCA	TG	GCC	GGGA	O	B.5	2020-02-16	Asia	Japan			Japan	Human	hCoV-19/Japan/DP0286/2020	2020-03-23
EPI_ISL_416589	CT	CCCA	TG	GCC	GGGA	O	B	2020-02-16	Asia	Japan			Japan	Human	hCoV-19/Japan/DP0287/2020	2020-03-23
EPI_ISL_416600	CT	CCCA	TG	GCC	GGGA	O	B	2020-02-16	Asia	Japan			Japan	Human	hCoV-19/Japan/DP0438/2020	2020-03-23
EPI_ISL_416590	CT	CCCA	TG	GCC	GGGA	O	B	2020-02-16	Asia	Japan			Japan	Human	hCoV-19/Japan/DP0289/2020	2020-03-23
EPI_ISL_416592	CT	CCCA	TG	GCC	GGGA	O	B	2020-02-16	Asia	Japan			Japan	Human	hCoV-19/Japan/DP0294/2020	2020-03-23
EPI_ISL_416594	CT	CCCA	TG	GCC	GGGA	O	B	2020-02-16	Asia	Japan			Japan	Human	hCoV-19/Japan/DP0319/2020	2020-03-23
EPI_ISL_416595	CT	CCCA	TG	GCC	GGGA	O	B	2020-02-16	Asia	Japan			Japan	Human	hCoV-19/Japan/DP0328/2020	2020-03-23
EPI_ISL_416596	CT	CCCA	TG	GCC	GGGA	O	B	2020-02-16	Asia	Japan			Japan	Human	hCoV-19/Japan/DP0344/2020	2020-03-23
EPI_ISL_416597	CT	CCCA	TG	GCC	GGGA	O	B	2020-02-16	Asia	Japan			Japan	Human	hCoV-19/Japan/DP0346/2020	2020-03-23
EPI_ISL_416598	CT	CCCA	TG	GCC	GGGA	O	B.5	2020-02-16	Asia	Japan			Japan	Human	hCoV-19/Japan/DP0357/2020	2020-03-23
EPI_ISL_416591	CT	CCCA	TG	GCC	GGGA	O	B	2020-02-16	Asia	Japan			Japan	Human	hCoV-19/Japan/DP0290/2020	2020-03-23
EPI_ISL_416606	CT	CCCA	TG	GCC	GGGA	O	B	2020-02-16	Asia	Japan			Japan	Human	hCoV-19/Japan/DP0482/2020	2020-03-23
EPI_ISL_416601	CT	CCCA	TG	GCC	GGGA	O	B	2020-02-16	Asia	Japan			Japan	Human	hCoV-19/Japan/DP0457/2020	2020-03-23
EPI_ISL_454749	CT	CCCA	TG	GCC	GGGA	O	B	2020-02-16	Asia	Japan			Japan	Human	hCoV-19/Japan/DP0321/2020	2020-05-29
EPI_ISL_490003	CT	TTTG	GG	TCC	GGGA	GH	B.1.36	2020-02-16	Asia	Saudi Arabia			Saudi Arabia	Human	hCoV-19/SaudiArabia/562/2020	2020-07-14
EPI_ISL_538435	CT	CCCA	GG	GCC	GGGA	L	B	2020-02-16	Asia	Singapore			Singapore	Human	hCoV-19/Singapore/36nan/2020	2020-09-17
EPI_ISL_428822	T-	CCCA	GG	GCC	GGGA	S	B	2020-02-16	Asia	Singapore			Singapore	Human	hCoV-19/Singapore/43/2020	2020-04-22
EPI_ISL_422429	CT	CCCA	GG	GCC	GGGA	L	B	2020-02-16	Asia	Singapore			Singapore	Human	hCoV-19/Singapore/36/2020	2020-04-10
EPI_ISL_477170	TT	CCCA	GG	GCC	GGGA	O	B	2020-02-16	Asia	Singapore			Singapore	Human	hCoV-19/Singapore/470/2020	2020-06-29
EPI_ISL_2737705	CT	TTTG	GG	GCC	AACA	GR	B.40	2020-02-16	Europe	United Kingdom	England		United Kingdom	Human	hCoV-19/England/PHEC-1B05D/2020	2021-06-30
EPI_ISL_464176	CT	CCCA	TT	GCC	GGGA	V	B.40	2020-02-16	Europe	United Kingdom	England		United Kingdom	Human	hCoV-19/England/20080000204/2020	2020-06-11
EPI_ISL_464175	CT	CCCA	TT	GCC	GGGA	V	B.40	2020-02-16	Europe	United Kingdom	England		United Kingdom	Human	hCoV-19/England/20080000104/2020	2020-06-11
EPI_ISL_2737706	CT	CCCA	TG	GCC	GGGA	O	B.1	2020-02-16	Europe	United Kingdom	England		United Kingdom	Human	hCoV-19/England/PHEC-1B06C/2020	2021-06-30
EPI_ISL_466615	CT	TTTG	GG	GCC	AACA	GR	B.1.1	2020-02-16	Europe	United Kingdom	England		United Kingdom	Human	hCoV-19/England/20168037604/2020	2020-06-11
EPI_ISL_464177	CT	CCCA	TT	GCC	GGGA	V	B.40	2020-02-16	Europe	United Kingdom	England		United Kingdom	Human	hCoV-19/England/20080000404/2020	2020-06-11
EPI_ISL_412965	CT	CCCA	NG	GCN	GGGN	O	B.4	2020-02-16	North America	Canada	British Columbia		Canada	Human	hCoV-19/Canada/BC_37_0-2/2020	2020-02-29
EPI_ISL_1167830	CT	TTTG	GG	GCC	AACA	GR	N.6	2020-02-16	South America	Chile	La Araucania	Temuco	Chile	Human	hCoV-19/Chile/AR-265171/2020	2021-03-06
EPI_ISL_962540	TC	CCCA	GG	GCC	GGGA	S	A	2020-02-17	Asia	China	Shandong		China	Human	hCoV-19/Shandong/2020C1240526/2020	2021-02-10
EPI_ISL_962541	TC	CCCA	GG	GCC	GGGA	S	A	2020-02-17	Asia	China	Shandong		China	Human	hCoV-19/Shandong/2020C1240525/2020	2021-02-10
EPI_ISL_454974	CC	CCCA	GG	GCC	GGGA	O	B	2020-02-17	Asia	China	Hubei	Wuhan	China	Human	hCoV-19/Wuhan/HB-WH5-231/2020	2020-05-29
EPI_ISL_1040036	TC	CCCA	GG	GCC	GGGA	S	A	2020-02-17	Asia	China	Henan		China	Human	hCoV-19/Henan/fahzu0012/2020	2021-02-21
EPI_ISL_428462	TC	CCCA	GG	GCC	GGGA	S	A	2020-02-17	Asia	China	Guangdong	Guangzhou	China	Human	hCoV-19/Guangdong/20SF4047/2020	2020-04-21
EPI_ISL_455002	CT	CCCA	GG	GCC	GGGA	L	B	2020-02-17	Asia	China	Hubei	Wuhan	China	Human	hCoV-19/Wuhan/HB-WHCM2-267/2020	2020-05-29
EPI_ISL_455006	CT	CCCA	GG	GCC	GGGA	L	B	2020-02-17	Asia	China	Hubei	Wuhan	China	Human	hCoV-19/Wuhan/HB-WHCM2-271/2020	2020-05-29
EPI_ISL_457695	TC	CCCA	GG	GCC	GGGA	S	A	2020-02-17	Asia	China	Guangzhou		China	Human	hCoV-19/Guangzhou/GZMU0095/2020	2020-06-02
EPI_ISL_457694	CT	CCCA	GG	GCC	GGGA	L	B	2020-02-17	Asia	China	Guangzhou		China	Human	hCoV-19/Guangzhou/GZMU0092/2020	2020-06-02
EPI_ISL_428463	TC	CCCA	GG	GCC	GGGA	S	A	2020-02-17	Asia	China	Guangdong	Guangzhou	China	Human	hCoV-19/Guangdong/20SF4051/2020	2020-04-21
EPI_ISL_419229	CT	CCCA	GT	GCN	GGGN	O	B	2020-02-17	Asia	Hong Kong			Hong Kong	Human	hCoV-19/HongKong/HKPU61-0202/2020	2020-04-01
EPI_ISL_419228	CT	CCCA	GG	GCC	GGGA	L	B	2020-02-17	Asia	Hong Kong			Hong Kong	Human	hCoV-19/HongKong/HKPU60-0802/2020	2020-04-01
EPI_ISL_2710823	CT	CCCA	GG	GCC	GGGA	L	B.57	2020-02-17	Asia	Hong Kong			Hong Kong	Human	hCoV-19/HongKong/HKPU-00060/2020	2021-06-28
EPI_ISL_416608	CT	CCCA	TG	GCC	GGGA	O	B	2020-02-17	Asia	Japan			Japan	Human	hCoV-19/Japan/DP0544/2020	2020-03-23
EPI_ISL_480030	CT	CCCA	TG	GCC	GGGA	O	B.5	2020-02-17	Asia	Japan	Kanto		Japan	Human	hCoV-19/Japan/PG-0359/2020	2020-07-01
EPI_ISL_479863	CT	CCCA	TG	GCC	GGGA	O	B	2020-02-17	Asia	Japan	Kansai		Japan	Human	hCoV-19/Japan/PG-0140/2020	2020-07-01
EPI_ISL_479851	CT	CCCA	TG	GCC	GGGA	O	B	2020-02-17	Asia	Japan	Kanto		Japan	Human	hCoV-19/Japan/PG-0115/2020	2020-07-01
EPI_ISL_416607	CT	CCCA	TG	GCC	GGGA	O	B	2020-02-17	Asia	Japan			Japan	Human	hCoV-19/Japan/DP0543/2020	2020-03-23
EPI_ISL_416626	CT	CCCA	TG	GCN	GGGN	O	B	2020-02-17	Asia	Japan			Japan	Human	hCoV-19/Japan/DP0779/2020	2020-03-23
EPI_ISL_416625	CT	CCCA	TG	GCC	GGGA	O	B.5	2020-02-17	Asia	Japan			Japan	Human	hCoV-19/Japan/DP0765/2020	2020-03-23
EPI_ISL_416624	CT	CCCA	TG	GCC	GGGA	O	B.5	2020-02-17	Asia	Japan			Japan	Human	hCoV-19/Japan/DP0764/2020	2020-03-23
EPI_ISL_416623	CT	CCCA	TG	GCN	GGGN	O	B	2020-02-17	Asia	Japan			Japan	Human	hCoV-19/Japan/DP0763/2020	2020-03-23
EPI_ISL_416621	CT	CCCA	TG	GCC	GGGA	O	B	2020-02-17	Asia	Japan			Japan	Human	hCoV-19/Japan/DP0743/2020	2020-03-23
EPI_ISL_416620	CT	CCCA	TG	GCC	GGGA	O	B	2020-02-17	Asia	Japan			Japan	Human	hCoV-19/Japan/DP0724/2020	2020-03-23
EPI_ISL_416619	CT	CCCA	TG	GCC	GGGA	O	B.5	2020-02-17	Asia	Japan			Japan	Human	hCoV-19/Japan/DP0703/2020	2020-03-23
EPI_ISL_416618	CT	CCCA	TG	GCN	GGGN	O	B	2020-02-17	Asia	Japan			Japan	Human	hCoV-19/Japan/DP0700/2020	2020-03-23
EPI_ISL_416617	CT	CCCA	TG	GCC	GGGA	O	B	2020-02-17	Asia	Japan			Japan	Human	hCoV-19/Japan/DP0699/2020	2020-03-23
EPI_ISL_416616	CT	CCCA	TG	GCN	GGGN	O	B.5	2020-02-17	Asia	Japan			Japan	Human	hCoV-19/Japan/DP0697/2020	2020-03-23
EPI_ISL_416615	TT	CCCA	TG	GCN	GGGN	O	B	2020-02-17	Asia	Japan			Japan	Human	hCoV-19/Japan/DP0690/2020	2020-03-23
EPI_ISL_416614	CT	CCCA	TG	GCC	GGGA	O	B	2020-02-17	Asia	Japan			Japan	Human	hCoV-19/Japan/DP0687/2020	2020-03-23
EPI_ISL_416613	CT	CCCA	TG	GCC	GGGA	O	B.5	2020-02-17	Asia	Japan			Japan	Human	hCoV-19/Japan/DP0654/2020	2020-03-23
EPI_ISL_416612	CT	CCCA	TG	GCC	GGGA	O	B	2020-02-17	Asia	Japan			Japan	Human	hCoV-19/Japan/DP0645/2020	2020-03-23
EPI_ISL_416611	CT	CCCA	TG	GCC	GGGA	O	B	2020-02-17	Asia	Japan			Japan	Human	hCoV-19/Japan/DP0644/2020	2020-03-23
EPI_ISL_416610	CT	CCCA	TG	GCC	GGGA	O	B.5	2020-02-17	Asia	Japan			Japan	Human	hCoV-19/Japan/DP0588/2020	2020-03-23
EPI_ISL_416609	CT	CCCA	TG	GCC	GGGA	O	B	2020-02-17	Asia	Japan			Japan	Human	hCoV-19/Japan/DP0568/2020	2020-03-23
EPI_ISL_416627	CT	CCCA	TG	GCC	GGGA	O	B	2020-02-17	Asia	Japan			Japan	Human	hCoV-19/Japan/DP0785/2020	2020-03-23
EPI_ISL_416628	CT	CCCA	TG	GCC	GGGA	O	B	2020-02-17	Asia	Japan			Japan	Human	hCoV-19/Japan/DP0786/2020	2020-03-23
EPI_ISL_416622	CT	CCCA	TG	GCC	GGGA	O	B	2020-02-17	Asia	Japan			Japan	Human	hCoV-19/Japan/DP0752/2020	2020-03-23
EPI_ISL_416634	CT	CCCA	TG	GCC	GGGA	O	B	2020-02-17	Asia	Japan			Japan	Human	hCoV-19/Japan/DP0890/2020	2020-03-23
EPI_ISL_416633	CT	CCCA	TG	GCC	GGGA	O	B	2020-02-17	Asia	Japan			Japan	Human	hCoV-19/Japan/DP0880/2020	2020-03-23
EPI_ISL_416632	CT	CCCA	TG	GCC	GGGA	O	B	2020-02-17	Asia	Japan			Japan	Human	hCoV-19/Japan/DP0827/2020	2020-03-23
EPI_ISL_416631	CT	CCCA	TG	GCC	GGGA	O	B	2020-02-17	Asia	Japan			Japan	Human	hCoV-19/Japan/DP0804/2020	2020-03-23
EPI_ISL_416629	CT	CCCA	TG	GCC	GGGA	O	B	2020-02-17	Asia	Japan			Japan	Human	hCoV-19/Japan/DP0802/2020	2020-03-23
EPI_ISL_416630	CT	CCCA	TG	GCC	GGGA	O	B	2020-02-17	Asia	Japan			Japan	Human	hCoV-19/Japan/DP0803/2020	2020-03-23
EPI_ISL_490004	CT	TTTG	GG	TCC	GGGA	GH	B.1.36	2020-02-17	Asia	Saudi Arabia			Saudi Arabia	Human	hCoV-19/SaudiArabia/578/2020	2020-07-14
EPI_ISL_414378	T-	CCCA	GG	GCC	GGGA	S	B	2020-02-17	Asia	Singapore			Singapore	Human	hCoV-19/Singapore/12/2020	2020-03-12
EPI_ISL_497961	CT	CCCA	TT	GCC	GGGA	V	B.41	2020-02-17	Asia	South Korea			South Korea	Human	hCoV-19/SouthKorea/KCDC2060/2020	2020-07-26
EPI_ISL_496609	TC	CCCA	GG	GCC	GGGA	S	A.2	2020-02-17	North America	Panama	Panama Center	Las Cumbres	Panama	Human	hCoV-19/Panama/328723/2020	2020-07-24
EPI_ISL_1136974	CT	TTTG	GG	TCC	GGGA	GH	B.1.2	2020-02-17	North America	USA	Nevada	Douglas County	USA	Human	hCoV-19/USA/NV-NSPHL-338695/2020	2021-03-03
EPI_ISL_413616	CT	CCCA	TG	GCC	GGGA	O	B	2020-02-17	North America	USA			USA	Human	hCoV-19/USA/CruiseA-11/2020	2020-03-08
EPI_ISL_413614	CT	CCCA	TG	GCC	GGGA	O	B	2020-02-17	North America	USA			USA	Human	hCoV-19/USA/CruiseA-9/2020	2020-03-08
EPI_ISL_413606	CT	CCCA	TG	GCC	GGGA	O	B	2020-02-17	North America	USA			USA	Human	hCoV-19/USA/CruiseA-1/2020	2020-03-08
EPI_ISL_413613	CT	CCCA	TG	GCC	GGGA	O	B	2020-02-17	North America	USA			USA	Human	hCoV-19/USA/CruiseA-8/2020	2020-03-08
EPI_ISL_413612	CT	CCCA	TG	GCC	GGGA	O	B	2020-02-17	North America	USA			USA	Human	hCoV-19/USA/CruiseA-7/2020	2020-03-08
EPI_ISL_413615	CT	CCCA	TG	GCC	GGGA	O	B	2020-02-17	North America	USA			USA	Human	hCoV-19/USA/CruiseA-10/2020	2020-03-08
EPI_ISL_414483	CT	CCCA	TG	GCC	GGGA	O	B	2020-02-17	North America	USA			USA	Human	hCoV-19/USA/CruiseA-24/2020	2020-03-12
EPI_ISL_414484	CT	CCCA	TG	GCC	GGGA	O	B	2020-02-17	North America	USA			USA	Human	hCoV-19/USA/CruiseA-25/2020	2020-03-12
EPI_ISL_1040037	TC	CCCA	GG	GCC	GGGA	S	A	2020-02-18	Asia	China	Henan		China	Human	hCoV-19/Henan/fahzu0014/2020	2021-02-21
EPI_ISL_1040035	CT	CCCA	TG	GCC	GGGA	O	B.28	2020-02-18	Asia	China	Henan		China	Human	hCoV-19/Henan/fahzu0011/2020	2021-02-21
EPI_ISL_2710824	CT	CCCA	GT	GCN	GGGN	O	B	2020-02-18	Asia	Hong Kong			Hong Kong	Human	hCoV-19/HongKong/HKPU-00061/2020	2021-06-28
EPI_ISL_479798	CT	CCCA	GG	GCC	GGGA	L	B.12	2020-02-18	Asia	Japan	Kanto		Japan	Human	hCoV-19/Japan/PG-0011/2020	2020-07-01
EPI_ISL_479797	CT	CCCA	GG	GCC	GGGA	L	B.12	2020-02-18	Asia	Japan	Kanto		Japan	Human	hCoV-19/Japan/PG-0010/2020	2020-07-01
EPI_ISL_684163	CT	CCCA	TG	GCC	GGGA	O	B	2020-02-18	Asia	Japan	Tochigi		Japan	Human	hCoV-19/Japan/PG-0360/2020	2020-12-10
EPI_ISL_490006	CT	TTTG	GG	TCC	GGGA	GH	B.1.468	2020-02-18	Asia	Saudi Arabia			Saudi Arabia	Human	hCoV-19/SaudiArabia/596/2020	2020-07-14
EPI_ISL_490005	CT	TTTG	GG	TCC	GGGA	GH	B.1	2020-02-18	Asia	Saudi Arabia			Saudi Arabia	Human	hCoV-19/SaudiArabia/583/2020	2020-07-14
EPI_ISL_414379	T-	CCCA	GG	GCC	GGGA	S	B	2020-02-18	Asia	Singapore			Singapore	Human	hCoV-19/Singapore/13/2020	2020-03-12
EPI_ISL_493414	CT	CCCA	GG	GCC	GGGA	L	B	2020-02-18	Asia	Singapore			Singapore	Human	hCoV-19/Singapore/654/2020	2020-07-21
EPI_ISL_471425	CT	CCCA	TT	GCC	GGGA	V	B.41	2020-02-18	Asia	South Korea			South Korea	Human	hCoV-19/SouthKorea/KCDC2020/2020	2020-06-21
EPI_ISL_1490167	CT	CCCA	TT	GCC	GGGA	V	B.41	2020-02-18	Asia	South Korea			South Korea	Human	hCoV-19/SouthKorea/KDCA2676/2020	2021-04-06
EPI_ISL_471426	CT	CCCA	TT	GCC	GGGA	V	B.41	2020-02-18	Asia	South Korea			South Korea	Human	hCoV-19/SouthKorea/KCDC2021/2020	2020-06-21
EPI_ISL_471438	CT	CCCA	TT	GCC	GGGA	V	B.41	2020-02-18	Asia	South Korea			South Korea	Human	hCoV-19/SouthKorea/KCDC2022/2020	2020-06-21
EPI_ISL_427810	CT	CCCA	TT	GCC	GGGA	V	B.41	2020-02-18	Asia	South Korea			South Korea	Human	hCoV-19/SouthKorea/KCDC2016/2020	2020-04-19
EPI_ISL_427811	CT	CCCA	TT	GCC	GGGA	V	B.41	2020-02-18	Asia	South Korea			South Korea	Human	hCoV-19/SouthKorea/KCDC2017/2020	2020-04-19
EPI_ISL_427813	CT	CCCA	TT	GCC	GGGA	V	B.41	2020-02-18	Asia	South Korea			South Korea	Human	hCoV-19/SouthKorea/KCDC2019/2020	2020-04-19
EPI_ISL_2737707	CT	TTTG	GG	GCC	GGGA	G	B.1.157	2020-02-18	Europe	United Kingdom	England		United Kingdom	Human	hCoV-19/England/PHEC-1B07B/2020	2021-06-30
EPI_ISL_464178	CT	CCCA	TT	GCC	GGGA	V	B.40	2020-02-18	Europe	United Kingdom	England		United Kingdom	Human	hCoV-19/England/20084031204/2020	2020-06-11
EPI_ISL_414479	CT	CCCA	TG	GCC	GGGA	O	B	2020-02-18	North America	USA			USA	Human	hCoV-19/USA/CruiseA-19/2020	2020-03-12
EPI_ISL_413607	CT	CCCA	TG	GCC	GGGA	O	B	2020-02-18	North America	USA			USA	Human	hCoV-19/USA/CruiseA-2/2020	2020-03-08
EPI_ISL_414482	CT	CCCA	TG	GCC	GGGA	O	B	2020-02-18	North America	USA			USA	Human	hCoV-19/USA/CruiseA-23/2020	2020-03-12
EPI_ISL_413621	CT	CCCA	TG	GCC	GGGA	O	B	2020-02-18	North America	USA			USA	Human	hCoV-19/USA/CruiseA-16/2020	2020-03-08
EPI_ISL_413620	CT	CCCA	TG	GCC	GGGA	O	B	2020-02-18	North America	USA			USA	Human	hCoV-19/USA/CruiseA-15/2020	2020-03-08
EPI_ISL_413608	CT	CCCA	TG	GCC	GGGA	O	B	2020-02-18	North America	USA			USA	Human	hCoV-19/USA/CruiseA-3/2020	2020-03-08
EPI_ISL_1040038	CT	CCCA	GG	GCC	GGGA	L	B	2020-02-19	Asia	China	Henan		China	Human	hCoV-19/Henan/fahzu0017/2020	2021-02-21
EPI_ISL_451318	CC	CCCA	GG	GCC	GGGA	O	B	2020-02-19	Asia	China	Sichuan		China	Human	hCoV-19/Sichuan/SC-LZ-079/2020	2020-05-24
EPI_ISL_454952	CC	CCCA	GG	GCC	GGGA	O	B	2020-02-19	Asia	China	Hubei	Wuhan	China	Human	hCoV-19/Wuhan/HB-WH4-200/2020	2020-05-29
EPI_ISL_3065950	CT	CCCA	GT	GCC	GGGA	O	B	2020-02-19	Asia	Hong Kong			Hong Kong	Human	hCoV-19/HongKong/CUHK-NC0116/2020	2021-07-24
EPI_ISL_419231	CT	CCCA	GG	GCC	GGGA	L	B	2020-02-19	Asia	Hong Kong			Hong Kong	Human	hCoV-19/HongKong/HKPU63-1402/2020	2020-04-01
EPI_ISL_419232	CT	CCCA	TT	GCC	GGGA	V	B.43	2020-02-19	Asia	Hong Kong			Hong Kong	Human	hCoV-19/HongKong/HKPU64-1202/2020	2020-04-01
EPI_ISL_419241	CT	CCCA	TT	GCC	GGGA	V	B.43	2020-02-19	Asia	Hong Kong			Hong Kong	Human	hCoV-19/HongKong/HKPU65-1202/2020	2020-04-01
EPI_ISL_2723749	CT	CCCA	GT	GCN	GGGN	O	B.43	2020-02-19	Asia	Hong Kong			Hong Kong	Human	hCoV-19/HongKong/HKPU-00065/2020	2021-06-29
EPI_ISL_416315	CT	CCCA	GT	GCC	GGGA	O	B	2020-02-19	Asia	Hong Kong			Hong Kong	Human	hCoV-19/HongKong/CUHK2/2020	2020-03-20
EPI_ISL_2710827	CT	CCCA	GG	GCC	GGGA	L	B.57	2020-02-19	Asia	Hong Kong			Hong Kong	Human	hCoV-19/HongKong/HKPU-00063/2020	2021-06-28
EPI_ISL_2710825	CT	CCCA	TT	GCC	GGGA	V	B.43	2020-02-19	Asia	Hong Kong			Hong Kong	Human	hCoV-19/HongKong/HKPU-00064/2020	2021-06-28
EPI_ISL_684127	CT	CCCA	TG	GNC	GGGA	O	B.28	2020-02-19	Asia	Japan	Gunma		Japan	Human	hCoV-19/Japan/PG-0116/2020	2020-12-10
EPI_ISL_480031	CT	CCCA	TG	GCC	GGGA	O	B	2020-02-19	Asia	Japan	Kanto		Japan	Human	hCoV-19/Japan/PG-0361/2020	2020-07-01
EPI_ISL_1429761	CT	CCCA	GG	GCC	GGGA	L	B.12	2020-02-19	Asia	Japan	Tokyo		Japan	Human	hCoV-19/Japan/PG-24179/2020	2021-04-01
EPI_ISL_476795	TT	CCCA	GG	GCC	GGGA	O	B	2020-02-19	Asia	Singapore			Singapore	Human	hCoV-19/Singapore/469/2020	2020-06-26
EPI_ISL_462433	TT	CCCA	GG	GCC	GGGA	O	B	2020-02-19	Asia	Singapore			Singapore	Human	hCoV-19/Singapore/315/2020	2020-06-08
EPI_ISL_471440	CT	CCCA	TT	GCC	GGGA	V	B.41	2020-02-19	Asia	South Korea			South Korea	Human	hCoV-19/SouthKorea/KCDC2024/2020	2020-06-21
EPI_ISL_471441	CT	CCCA	TT	GCC	GGGA	V	B.41	2020-02-19	Asia	South Korea			South Korea	Human	hCoV-19/SouthKorea/KCDC2025/2020	2020-06-21
EPI_ISL_497960	CT	CCCA	TT	GCC	GGGA	V	B.41	2020-02-19	Asia	South Korea			South Korea	Human	hCoV-19/SouthKorea/KCDC2039/2020	2020-07-26
EPI_ISL_471450	CT	CCCA	TT	GCC	GGGA	V	B	2020-02-19	Asia	South Korea			South Korea	Human	hCoV-19/SouthKorea/KCDC2044/2020	2020-06-21
EPI_ISL_471449	CT	CCCA	TT	GCC	GGGA	V	B.41	2020-02-19	Asia	South Korea			South Korea	Human	hCoV-19/SouthKorea/KCDC2043/2020	2020-06-21
EPI_ISL_497969	CT	CCCA	TT	GCC	GGGA	V	B.41	2020-02-19	Asia	South Korea			South Korea	Human	hCoV-19/SouthKorea/KCDC2068/2020	2020-07-26
EPI_ISL_471447	CT	CCCA	TT	GCC	GGGA	V	B.41	2020-02-19	Asia	South Korea			South Korea	Human	hCoV-19/SouthKorea/KCDC2041/2020	2020-06-21
EPI_ISL_427812	TC	CCCA	GG	GCC	GGGA	S	A	2020-02-19	Asia	South Korea			South Korea	Human	hCoV-19/SouthKorea/KCDC2018/2020	2020-04-19
EPI_ISL_471448	CT	CCCA	TT	GCC	GGGA	V	B	2020-02-19	Asia	South Korea			South Korea	Human	hCoV-19/SouthKorea/KCDC2042/2020	2020-06-21
EPI_ISL_471442	CT	CCCA	TT	GCC	GGGA	V	B.41	2020-02-19	Asia	South Korea			South Korea	Human	hCoV-19/SouthKorea/KCDC2026/2020	2020-06-21
EPI_ISL_471439	CT	CCCA	TT	GCC	GGGA	V	B.41	2020-02-19	Asia	South Korea			South Korea	Human	hCoV-19/SouthKorea/KCDC2023/2020	2020-06-21
EPI_ISL_471443	CT	CCCA	TT	GCC	GGGA	V	B.41	2020-02-19	Asia	South Korea			South Korea	Human	hCoV-19/SouthKorea/KCDC2027/2020	2020-06-21
EPI_ISL_497968	CT	CCCA	TT	GCC	GGGA	V	B.41	2020-02-19	Asia	South Korea			South Korea	Human	hCoV-19/SouthKorea/KCDC2067/2020	2020-07-26
EPI_ISL_471446	CT	CCCA	TT	GCC	GGGA	V	B.41	2020-02-19	Asia	South Korea			South Korea	Human	hCoV-19/SouthKorea/KCDC2040/2020	2020-06-21
EPI_ISL_2790992	CT	TTTG	GG	TCC	GGGA	GH	B.1	2020-02-19	Europe	France	Hauts-de-France	Compiegne	France	Human	hCoV-19/France/HDF-IPP1463/2020	2021-07-02
EPI_ISL_629084	CT	TTTG	GG	GCC	GGGA	G	B.1	2020-02-19	Europe	France	Auvergne-Rhone-Alpes	Saint-Julien-en-Genevois	France	Human	hCoV-19/France/ARA-SC004/2020	2020-11-10
EPI_ISL_464179	CT	CCCA	TT	GCC	GGGA	V	B.40	2020-02-19	Europe	United Kingdom	England		United Kingdom	Human	hCoV-19/England/20086030304/2020	2020-06-11
EPI_ISL_2737708	CT	TTTG	GG	GCC	GGGA	G	B.1.540	2020-02-19	Europe	United Kingdom	England		United Kingdom	Human	hCoV-19/England/PHEC-1B08A/2020	2021-06-30
EPI_ISL_457696	TC	CCCA	GG	GCC	GGGA	S	A	2020-02-20	Asia	China	Guangzhou		China	Human	hCoV-19/Guangzhou/GZMU0099/2020	2020-06-02
EPI_ISL_457697	CT	CCCA	GG	GCC	GGGA	L	B	2020-02-20	Asia	China	Guangzhou		China	Human	hCoV-19/Guangzhou/GZMU0101/2020	2020-06-02
EPI_ISL_451347	CC	CCCA	GG	GCC	GGGA	O	B	2020-02-20	Asia	China	Sichuan		China	Human	hCoV-19/Sichuan/SC-PHCC1-026/2020	2020-05-24
EPI_ISL_454965	CT	CCCA	GG	GCC	GGGA	L	B	2020-02-20	Asia	China	Hubei	Wuhan	China	Human	hCoV-19/Wuhan/HB-WH5-220/2020	2020-05-29
EPI_ISL_1040043	CT	CCCA	GG	GCC	GGGA	L	B	2020-02-20	Asia	China	Henan		China	Human	hCoV-19/Henan/fahzu0022/2020	2021-02-21
EPI_ISL_1040042	CT	CCCA	TG	GCC	GGGA	O	B.28	2020-02-20	Asia	China	Henan		China	Human	hCoV-19/Henan/fahzu0021/2020	2021-02-21
EPI_ISL_1040040	TC	CCCA	GG	GCC	GGGA	S	A	2020-02-20	Asia	China	Henan		China	Human	hCoV-19/Henan/fahzu0019/2020	2021-02-21
EPI_ISL_1040041	CT	CCCA	GT	GCC	GGGA	O	B	2020-02-20	Asia	China	Henan		China	Human	hCoV-19/Henan/fahzu0020/2020	2021-02-21
EPI_ISL_1040031	TC	CCCA	GG	GCC	GGGA	S	A	2020-02-20	Asia	China	Henan		China	Human	hCoV-19/Henan/fahzu0002/2020	2021-02-21
EPI_ISL_862078	CT	CCCA	TG	GCC	GGGA	O	B.4	2020-02-20	Asia	Iran	Tehran		Iran	Human	hCoV-19/Iran/Tehran-08/2020	2021-01-24
EPI_ISL_862077	CT	CCCA	TG	GCC	GGGA	O	B.4	2020-02-20	Asia	Iran	Tehran		Iran	Human	hCoV-19/Iran/Tehran-09/2020	2021-01-24
EPI_ISL_684130	CT	CCCA	GG	GCC	GGGA	L	B	2020-02-20	Asia	Japan	Wakayama		Japan	Human	hCoV-19/Japan/PG-0142/2020	2020-12-10
EPI_ISL_413459	CT	CCCA	TG	GCC	GGGA	O	B.5	2020-02-20	Asia	Japan	Tokyo		Japan	Human	hCoV-19/Japan/TK-20-31-3/2020	2020-03-05
EPI_ISL_490007	CT	TTTG	GG	TCC	GGGA	GH	B.1.456	2020-02-20	Asia	Saudi Arabia			Saudi Arabia	Human	hCoV-19/SaudiArabia/610/2020	2020-07-14
EPI_ISL_538436	CT	CCCA	GT	GCC	GGGA	O	B	2020-02-20	Asia	Singapore			Singapore	Human	hCoV-19/Singapore/913/2020	2020-09-17
EPI_ISL_497955	CT	CCCA	TT	GCC	GGGA	V	B	2020-02-20	Asia	South Korea			South Korea	Human	hCoV-19/SouthKorea/KCDC2034/2020	2020-07-26
EPI_ISL_497967	CT	CCCA	TT	GCC	GGGA	V	B.41	2020-02-20	Asia	South Korea			South Korea	Human	hCoV-19/SouthKorea/KCDC2066/2020	2020-07-26
EPI_ISL_497953	CT	CCCA	TT	GCC	GGGA	V	B	2020-02-20	Asia	South Korea			South Korea	Human	hCoV-19/SouthKorea/KCDC2032/2020	2020-07-26
EPI_ISL_497954	CT	CCCA	TT	GCC	GGGA	V	B	2020-02-20	Asia	South Korea			South Korea	Human	hCoV-19/SouthKorea/KCDC2033/2020	2020-07-26
EPI_ISL_497959	CT	CCCA	TT	GCC	GGGA	V	B	2020-02-20	Asia	South Korea			South Korea	Human	hCoV-19/SouthKorea/KCDC2038/2020	2020-07-26
EPI_ISL_497951	CT	CCCA	TT	GCC	GGGA	V	B	2020-02-20	Asia	South Korea			South Korea	Human	hCoV-19/SouthKorea/KCDC2030/2020	2020-07-26
EPI_ISL_497958	CT	CCCA	TT	GCC	GGGA	V	B	2020-02-20	Asia	South Korea			South Korea	Human	hCoV-19/SouthKorea/KCDC2037/2020	2020-07-26
EPI_ISL_497957	CT	CCCA	TT	GCC	GGGA	V	B	2020-02-20	Asia	South Korea			South Korea	Human	hCoV-19/SouthKorea/KCDC2036/2020	2020-07-26
EPI_ISL_497956	CT	CCCA	TT	GCC	GGGA	V	B	2020-02-20	Asia	South Korea			South Korea	Human	hCoV-19/SouthKorea/KCDC2035/2020	2020-07-26
EPI_ISL_497971	CT	CCCA	TT	GCC	GGGA	V	B.41	2020-02-20	Asia	South Korea			South Korea	Human	hCoV-19/SouthKorea/KCDC2070/2020	2020-07-26
EPI_ISL_540993	CT	CCCA	TT	GCC	GGGA	V	B.41	2020-02-20	Asia	South Korea	Gwangju		South Korea	Human	hCoV-19/SouthKorea/IHC597/2020	2020-09-22
EPI_ISL_540994	CT	CCCA	TT	GCC	GGGA	V	B.41	2020-02-20	Asia	South Korea	Gwangju		South Korea	Human	hCoV-19/SouthKorea/IHC610/2020	2020-09-22
EPI_ISL_471444	CT	CCCA	TT	GCC	GGGA	V	B.41	2020-02-20	Asia	South Korea			South Korea	Human	hCoV-19/SouthKorea/KCDC2028/2020	2020-06-21
EPI_ISL_471445	CT	CCCA	TT	GCC	GGGA	V	B	2020-02-20	Asia	South Korea			South Korea	Human	hCoV-19/SouthKorea/KCDC2029/2020	2020-06-21
EPI_ISL_481376	CT	CCCA	TT	GCC	GGGA	V	B.41	2020-02-20	Asia	South Korea			South Korea	Human	hCoV-19/SouthKorea/KCDC2056/2020	2020-07-03
EPI_ISL_471451	CT	CCCA	TT	GCC	GGGA	V	B.41	2020-02-20	Asia	South Korea			South Korea	Human	hCoV-19/SouthKorea/KCDC2045/2020	2020-06-21
EPI_ISL_471453	TC	CCCA	GG	GCC	GGGA	S	A	2020-02-20	Asia	South Korea			South Korea	Human	hCoV-19/SouthKorea/KCDC2047/2020	2020-06-21
EPI_ISL_497972	CT	CCCA	TT	GCC	GGGA	V	B.41	2020-02-20	Asia	South Korea			South Korea	Human	hCoV-19/SouthKorea/KCDC2071/2020	2020-07-26
EPI_ISL_497973	CT	CCCA	TT	GCC	GGGA	V	B.41	2020-02-20	Asia	South Korea			South Korea	Human	hCoV-19/SouthKorea/KCDC2072/2020	2020-07-26
EPI_ISL_497974	CT	CCCA	TT	GCC	GGGA	V	B.41	2020-02-20	Asia	South Korea			South Korea	Human	hCoV-19/SouthKorea/KCDC2073/2020	2020-07-26
EPI_ISL_1015042	CT	TTTG	GG	TCC	GGGA	GH	B.1	2020-02-20	Europe	France	Ile-de-France		France	Human	hCoV-19/France/IDF_PSL_177/2020	2021-02-17
EPI_ISL_486656	CT	TTTG	GN	GCC	GGGA	G	B.1	2020-02-20	Europe	Italy	Lombardy		Italy	Human	hCoV-19/Italy/LOM-ASST-19/2020	2020-07-10
EPI_ISL_412973	CT	TTTG	GG	GCC	GGGA	G	B.1	2020-02-20	Europe	Italy	Lombardy		Italy	Human	hCoV-19/Italy/LOM-ASST-CDG1/2020	2020-03-01
EPI_ISL_2737709	CT	TTTG	GG	GCC	GGGA	G	B.1.157	2020-02-20	Europe	United Kingdom	England		United Kingdom	Human	hCoV-19/England/PHEC-1B099/2020	2021-06-30
EPI_ISL_464180	CT	CCCA	TT	GCC	GGGA	V	B.40	2020-02-20	Europe	United Kingdom	England		United Kingdom	Human	hCoV-19/England/20088028304/2020	2020-06-11
EPI_ISL_415577	CT	CCCA	TG	GCN	GGGN	O	B.4	2020-02-20	North America	Canada	British Columbia		Canada	Human	hCoV-19/Canada/BC_69243/2020	2020-03-18
EPI_ISL_496606	TC	-CCA	GG	GCC	GGGA	S	A.2.4	2020-02-20	North America	Panama	Panama Center	Pedregal	Panama	Human	hCoV-19/Panama/328710/2020	2020-07-24
EPI_ISL_413618	CT	CCCA	TG	GCC	GGGA	O	B	2020-02-20	North America	USA			USA	Human	hCoV-19/USA/CruiseA-13/2020	2020-03-08
EPI_ISL_413617	CT	CCCA	TG	GCC	GGGA	O	B.5	2020-02-20	North America	USA			USA	Human	hCoV-19/USA/CruiseA-12/2020	2020-03-08
EPI_ISL_419831	CT	CCCA	TG	GCC	GGGA	O	B	2020-02-20	Oceania	Australia	Northern Territory		Australia	Human	hCoV-19/Australia/NT01/2020	2020-04-03
EPI_ISL_419832	CT	CCCA	TG	GCC	GGGA	O	B	2020-02-20	Oceania	Australia	Northern Territory		Australia	Human	hCoV-19/Australia/NT02/2020	2020-04-03
EPI_ISL_527873	CT	CCCA	TT	GCC	GGGA	V	B.40	2020-02-21	Africa	Nigeria	Edo		Nigeria	Human	hCoV-19/Nigeria/ED01-CV155/2020	2020-09-05
EPI_ISL_454921	CT	CCCA	GG	GCC	GGGA	L	B	2020-02-21	Asia	China	Hubei	Wuhan	China	Human	hCoV-19/Wuhan/HB-WH2-149/2020	2020-05-29
EPI_ISL_454920	CT	CCCA	GT	GCC	GGGA	O	B	2020-02-21	Asia	China	Hubei	Wuhan	China	Human	hCoV-19/Wuhan/HB-WH2-148/2020	2020-05-29
EPI_ISL_454995	CT	CCCA	GG	GCC	GGGA	L	B	2020-02-21	Asia	China	Hubei	Wuhan	China	Human	hCoV-19/Wuhan/HB-WHCM-115/2020	2020-05-29
EPI_ISL_480043	TC	CCCA	GG	GCC	GGGA	S	A.16	2020-02-21	Asia	Japan	Chubu		Japan	Human	hCoV-19/Japan/PG-0373/2020	2020-07-01
EPI_ISL_479870	CT	CCCA	GG	GCC	GGGA	L	B.12	2020-02-21	Asia	Japan	Kanto		Japan	Human	hCoV-19/Japan/PG-0159/2020	2020-07-01
EPI_ISL_480032	CT	CCCA	TG	GCC	GGGA	O	B.5	2020-02-21	Asia	Japan	Kanto		Japan	Human	hCoV-19/Japan/PG-0362/2020	2020-07-01
EPI_ISL_727998	CT	CCCA	TG	GCC	GGGA	O	B	2020-02-21	Asia	Japan	Aichi		Japan	Human	hCoV-19/Japan/FHU-CS27-0221/2020	2020-12-22
EPI_ISL_718273	CT	CCCA	TG	GCC	GGGA	O	B	2020-02-21	Asia	Japan	Aichi		Japan	Human	hCoV-19/Japan/FHU-CS24-0221/2020	2020-12-21
EPI_ISL_727999	CT	CCCA	TG	GCC	GGGA	O	B	2020-02-21	Asia	Japan	Aichi		Japan	Human	hCoV-19/Japan/FHU-CS29-0221/2020	2020-12-22
EPI_ISL_728000	CT	CCCA	TG	GCC	GGGA	O	B	2020-02-21	Asia	Japan	Aichi		Japan	Human	hCoV-19/Japan/FHU-CS56-0221/2020	2020-12-22
EPI_ISL_454420	NT	TTTG	GN	TCN	GGGN	GH	B.1	2020-02-21	Asia	Lebanon	Beirut		Lebanon	Human	hCoV-19/Lebanon/S7_763/2020	2020-05-28
EPI_ISL_481372	CT	CCCA	TT	GCC	GGGA	V	B.41	2020-02-21	Asia	South Korea			South Korea	Human	hCoV-19/SouthKorea/KCDC2052/2020	2020-07-03
EPI_ISL_1007662	CT	CCCA	TT	GCC	GGGA	V	B.41	2020-02-21	Asia	South Korea	Gwangju		South Korea	Human	hCoV-19/SouthKorea/Chosun-CoV32_NP/2020	2021-02-16
EPI_ISL_481371	TC	CCCA	GG	GCC	GGGA	S	A	2020-02-21	Asia	South Korea			South Korea	Human	hCoV-19/SouthKorea/KCDC2051/2020	2020-07-03
EPI_ISL_481370	CT	CCCA	TT	GCC	GGGA	V	B.41	2020-02-21	Asia	South Korea			South Korea	Human	hCoV-19/SouthKorea/KCDC2050/2020	2020-07-03
EPI_ISL_471455	CT	CCCA	TT	GCC	GGGA	V	B.41	2020-02-21	Asia	South Korea			South Korea	Human	hCoV-19/SouthKorea/KCDC2049/2020	2020-06-21
EPI_ISL_471454	CT	CCCA	TT	GCC	GGGA	V	B.41	2020-02-21	Asia	South Korea			South Korea	Human	hCoV-19/SouthKorea/KCDC2048/2020	2020-06-21
EPI_ISL_471452	CT	CCCA	TT	GCC	GGGA	V	B	2020-02-21	Asia	South Korea			South Korea	Human	hCoV-19/SouthKorea/KCDC2046/2020	2020-06-21
EPI_ISL_481374	CT	CCCA	TT	GCC	GGGA	V	B.41	2020-02-21	Asia	South Korea			South Korea	Human	hCoV-19/SouthKorea/KCDC2054/2020	2020-07-03
EPI_ISL_497993	CT	CCCA	TT	GCC	GGGA	V	B.41	2020-02-21	Asia	South Korea			South Korea	Human	hCoV-19/SouthKorea/KCDC2092/2020	2020-07-26
EPI_ISL_497976	CT	CCCA	TT	GCC	GGGA	V	B.41	2020-02-21	Asia	South Korea			South Korea	Human	hCoV-19/SouthKorea/KCDC2075/2020	2020-07-26
EPI_ISL_497977	CT	CCCA	TT	GCC	GGGA	V	B.41	2020-02-21	Asia	South Korea			South Korea	Human	hCoV-19/SouthKorea/KCDC2076/2020	2020-07-26
EPI_ISL_497978	CT	CCCA	TT	GCC	GGGA	V	B.41	2020-02-21	Asia	South Korea			South Korea	Human	hCoV-19/SouthKorea/KCDC2077/2020	2020-07-26
EPI_ISL_497979	CT	CCCA	TT	GCC	GGGA	V	B.41	2020-02-21	Asia	South Korea			South Korea	Human	hCoV-19/SouthKorea/KCDC2078/2020	2020-07-26
EPI_ISL_497980	CT	CCCA	TT	GCC	GGGA	V	B.41	2020-02-21	Asia	South Korea			South Korea	Human	hCoV-19/SouthKorea/KCDC2079/2020	2020-07-26
EPI_ISL_497981	CT	CCCA	TT	GCC	GGGA	V	B.41	2020-02-21	Asia	South Korea			South Korea	Human	hCoV-19/SouthKorea/KCDC2080/2020	2020-07-26
EPI_ISL_497982	CT	CCCA	TT	GCC	GGGA	V	B.41	2020-02-21	Asia	South Korea			South Korea	Human	hCoV-19/SouthKorea/KCDC2081/2020	2020-07-26
EPI_ISL_497984	CT	CCCA	TT	GCC	GGGA	V	B.41	2020-02-21	Asia	South Korea			South Korea	Human	hCoV-19/SouthKorea/KCDC2083/2020	2020-07-26
EPI_ISL_497991	CT	CCCA	TT	GCC	GGGA	V	B.41	2020-02-21	Asia	South Korea			South Korea	Human	hCoV-19/SouthKorea/KCDC2090/2020	2020-07-26
EPI_ISL_540995	CT	CCCA	TT	GCC	GGGA	V	B.41	2020-02-21	Asia	South Korea	Gwangju		South Korea	Human	hCoV-19/SouthKorea/IHC614/2020	2020-09-22
EPI_ISL_497992	CT	CCCA	TT	GCC	GGGA	V	B.41	2020-02-21	Asia	South Korea			South Korea	Human	hCoV-19/SouthKorea/KCDC2091/2020	2020-07-26
EPI_ISL_497975	CT	CCCA	TT	GCC	GGGA	V	B	2020-02-21	Asia	South Korea			South Korea	Human	hCoV-19/SouthKorea/KCDC2074/2020	2020-07-26
EPI_ISL_497970	CT	CCCA	TT	GCC	GGGA	V	B.41	2020-02-21	Asia	South Korea			South Korea	Human	hCoV-19/SouthKorea/KCDC2069/2020	2020-07-26
EPI_ISL_582613	CT	CCCA	GG	GCC	GGGA	L	B.53	2020-02-21	Asia	United Arab Emirates			United Arab Emirates	Human	hCoV-19/UnitedArabEmirates/skmc-004/2020	2020-10-16
EPI_ISL_582619	CT	CCCA	GG	GCC	GGGA	L	B.53	2020-02-21	Asia	United Arab Emirates			United Arab Emirates	Human	hCoV-19/UnitedArabEmirates/skmc-0532493/2020	2020-10-16
EPI_ISL_582618	CT	CCCA	GG	GCC	GGGA	L	B.53	2020-02-21	Asia	United Arab Emirates			United Arab Emirates	Human	hCoV-19/UnitedArabEmirates/skmc-009/2020	2020-10-16
EPI_ISL_582617	CT	CCCA	GG	GCC	GGGA	L	B.53	2020-02-21	Asia	United Arab Emirates			United Arab Emirates	Human	hCoV-19/UnitedArabEmirates/skmc-008/2020	2020-10-16
EPI_ISL_582616	CT	CCCA	GG	GCC	GGGA	L	B.53	2020-02-21	Asia	United Arab Emirates			United Arab Emirates	Human	hCoV-19/UnitedArabEmirates/skmc-007/2020	2020-10-16
EPI_ISL_582615	CT	CCCA	GG	GCC	GGGA	L	B.53	2020-02-21	Asia	United Arab Emirates			United Arab Emirates	Human	hCoV-19/UnitedArabEmirates/skmc-006/2020	2020-10-16
EPI_ISL_582614	CT	CCCA	GG	GCC	GGGA	L	B.53	2020-02-21	Asia	United Arab Emirates			United Arab Emirates	Human	hCoV-19/UnitedArabEmirates/skmc-005/2020	2020-10-16
EPI_ISL_582612	CT	CCCA	GG	GCC	GGGA	L	B.53	2020-02-21	Asia	United Arab Emirates			United Arab Emirates	Human	hCoV-19/UnitedArabEmirates/skmc-002/2020	2020-10-16
EPI_ISL_582611	CT	CCCA	GG	GCC	GGGA	L	B.53	2020-02-21	Asia	United Arab Emirates			United Arab Emirates	Human	hCoV-19/UnitedArabEmirates/skmc-2200522146/2020	2020-10-16
EPI_ISL_418218	CT	TTTG	GG	TCC	GGGA	GH	B.1	2020-02-21	Europe	France	Hauts-de-France	Compiègne	France	Human	hCoV-19/France/HDF-1465/2020	2020-03-29
EPI_ISL_429968	CT	TTTG	GG	TCC	GGGA	GH	B.1	2020-02-21	Europe	France	Hauts-de-France	Compiègne	France	Human	hCoV-19/France/HDF-1463/2020	2020-04-24
EPI_ISL_451307	CT	TTTG	GG	GCC	GGGA	G	B.1.91	2020-02-21	Europe	Italy	Lombardy		Italy	Human	hCoV-19/Italy/LOM-INMI-5314-N/2020	2020-05-24
EPI_ISL_451306	CT	TTTG	GG	GCC	GGGA	G	B.1	2020-02-21	Europe	Italy	Lombardy		Italy	Human	hCoV-19/Italy/LOM-INMI-5314-B/2020	2020-05-24
EPI_ISL_1064116	CT	CCCA	TT	GCC	GGGA	V	B	2020-02-21	Europe	Italy	Veneto	Padova	Italy	Human	hCoV-19/Italy/VEN-SR-61-B/2020	2021-02-24
EPI_ISL_1064115	CT	CCCA	TT	GCC	GGGA	V	B	2020-02-21	Europe	Italy	Veneto	Padova	Italy	Human	hCoV-19/Italy/VEN-SR-65-B/2020	2021-02-24
EPI_ISL_413456	TC	CCCA	GG	GCC	GGGA	S	A.1	2020-02-21	North America	USA	Washington	King County	USA	Human	hCoV-19/USA/WA-S2/2020	2020-03-05
EPI_ISL_413609	CT	CCCA	TG	GCC	GGGA	O	B.5	2020-02-21	North America	USA			USA	Human	hCoV-19/USA/CruiseA-4/2020	2020-03-08
EPI_ISL_413610	CT	CCCA	TG	GCC	GGGA	O	B	2020-02-21	North America	USA			USA	Human	hCoV-19/USA/CruiseA-5/2020	2020-03-08
EPI_ISL_413611	CT	CCCA	TG	GCC	GGGA	O	B	2020-02-21	North America	USA			USA	Human	hCoV-19/USA/CruiseA-6/2020	2020-03-08
EPI_ISL_414481	CT	CCCA	TG	GCC	GGGA	O	B	2020-02-21	North America	USA			USA	Human	hCoV-19/USA/CruiseA-22/2020	2020-03-12
EPI_ISL_417137	TC	CCCA	GG	GCC	GGGA	S	A.1	2020-02-21	North America	USA	Washington	King County	USA	Human	hCoV-19/USA/WA-S84/2020	2020-03-24
EPI_ISL_414480	CT	CCCA	TG	GCC	GGGA	O	B	2020-02-21	North America	USA			USA	Human	hCoV-19/USA/CruiseA-21/2020	2020-03-12
EPI_ISL_480691	NT	CCCA	NG	GCC	GGGA	O	B.55	2020-02-21	Oceania	Australia	Northern Territory		Australia	Human	hCoV-19/Australia/NT43/2020	2020-07-02
EPI_ISL_419833	CT	CCCA	TG	GCN	GGGA	O	B.28	2020-02-21	Oceania	Australia	Northern Territory		Australia	Human	hCoV-19/Australia/NT04/2020	2020-04-03
EPI_ISL_454973	CC	CCCA	GG	GCC	GGGA	O	B	2020-02-22	Asia	China	Hubei	Wuhan	China	Human	hCoV-19/Wuhan/HB-WH5-229/2020	2020-05-29
EPI_ISL_1040044	TC	CNCA	NG	GCC	GGGA	S	A	2020-02-22	Asia	China	Henan		China	Human	hCoV-19/Henan/fahzu0028/2020	2021-02-21
EPI_ISL_455010	CT	CCCA	GG	GCC	GGGA	L	B	2020-02-22	Asia	China	Hubei	Wuhan	China	Human	hCoV-19/Wuhan/HB-WHCM2-278/2020	2020-05-29
EPI_ISL_454911	CT	CCCA	GG	GCC	GGGA	L	B	2020-02-22	Asia	China	Hubei	Wuhan	China	Human	hCoV-19/Wuhan/HB-WH1-134/2020	2020-05-29
EPI_ISL_419245	CT	CCCA	TT	GCC	GGGA	V	B.43	2020-02-22	Asia	Hong Kong			Hong Kong	Human	hCoV-19/HongKong/HKPU74-1302/2020	2020-04-01
EPI_ISL_419244	CT	CCCA	TT	GCN	GGGN	V	B.43	2020-02-22	Asia	Hong Kong			Hong Kong	Human	hCoV-19/HongKong/HKPU73-0802/2020	2020-04-01
EPI_ISL_419243	CT	CCCA	TT	GCN	GGGN	V	B.43	2020-02-22	Asia	Hong Kong			Hong Kong	Human	hCoV-19/HongKong/HKPU70-1302/2020	2020-04-01
EPI_ISL_2723752	CT	CCCA	TT	GCN	GGGN	V	B.43	2020-02-22	Asia	Hong Kong			Hong Kong	Human	hCoV-19/HongKong/HKPU-00070/2020	2021-06-29
EPI_ISL_414571	CT	CCCA	TG	GCC	GGGA	O	B	2020-02-22	Asia	Hong Kong			Hong Kong	Human	hCoV-19/HongKong/VM20002849/2020	2020-03-13
EPI_ISL_728154	TT	CCCA	TG	GCC	GGGA	O	B	2020-02-22	Asia	Japan	Aichi		Japan	Human	hCoV-19/Japan/FHU-CS77-0222/2020	2020-12-22
EPI_ISL_480033	CT	CCCA	TG	GCC	GGGA	O	B	2020-02-22	Asia	Japan	Kanto		Japan	Human	hCoV-19/Japan/PG-0363/2020	2020-07-01
EPI_ISL_728155	CT	CCCA	TG	GCC	GGGA	O	B	2020-02-22	Asia	Japan	Aichi		Japan	Human	hCoV-19/Japan/FHU-CS84-0222/2020	2020-12-22
EPI_ISL_1431487	CT	TTTG	GG	GCC	AACA	GR	B.1.1.214	2020-02-22	Asia	Japan	Kanagawa		Japan	Human	hCoV-19/Japan/PG-27639/2020	2021-04-01
EPI_ISL_480044	TC	CCCA	GG	GCC	GGGA	S	A.16	2020-02-22	Asia	Japan	Chubu		Japan	Human	hCoV-19/Japan/PG-0374/2020	2020-07-01
EPI_ISL_480045	TC	CCCA	GG	GCC	GGGA	S	A.16	2020-02-22	Asia	Japan	Chubu		Japan	Human	hCoV-19/Japan/PG-0375/2020	2020-07-01
EPI_ISL_480046	TC	CCCA	GG	GCC	GGGA	S	A.16	2020-02-22	Asia	Japan	Chubu		Japan	Human	hCoV-19/Japan/PG-0376/2020	2020-07-01
EPI_ISL_728156	CT	CCCA	TG	GCC	GGGA	O	B.5	2020-02-22	Asia	Japan	Aichi		Japan	Human	hCoV-19/Japan/FHU-CS108-0222/2020	2020-12-22
EPI_ISL_540996	CT	CCCA	TT	GCC	GGGA	V	B.41	2020-02-22	Asia	South Korea	Gwangju		South Korea	Human	hCoV-19/SouthKorea/IHC685/2020	2020-09-22
EPI_ISL_1007663	CT	CCCA	TT	GCC	GGGA	V	B.41	2020-02-22	Asia	South Korea	Gwangju		South Korea	Human	hCoV-19/SouthKorea/Chosun-CoV33_SP/2020	2021-02-16
EPI_ISL_497983	CT	CCCA	TT	GCC	GGGA	V	B.41	2020-02-22	Asia	South Korea			South Korea	Human	hCoV-19/SouthKorea/KCDC2082/2020	2020-07-26
EPI_ISL_497987	CT	CCCA	TT	GCC	GGGA	V	B	2020-02-22	Asia	South Korea			South Korea	Human	hCoV-19/SouthKorea/KCDC2086/2020	2020-07-26
EPI_ISL_481375	CT	CCCA	TT	GCC	GGGA	V	B.41	2020-02-22	Asia	South Korea			South Korea	Human	hCoV-19/SouthKorea/KCDC2055/2020	2020-07-03
EPI_ISL_497989	CT	CCCA	TT	GCC	GGGA	V	B.41	2020-02-22	Asia	South Korea			South Korea	Human	hCoV-19/SouthKorea/KCDC2088/2020	2020-07-26
EPI_ISL_497985	CT	CCCA	TT	GCC	GGGA	V	B.41	2020-02-22	Asia	South Korea			South Korea	Human	hCoV-19/SouthKorea/KCDC2084/2020	2020-07-26
EPI_ISL_481378	CT	CCCA	TT	GCC	GGGA	V	B.41	2020-02-22	Asia	South Korea			South Korea	Human	hCoV-19/SouthKorea/KCDC2058/2020	2020-07-03
EPI_ISL_985394	CT	CCCA	TT	GCC	GGGA	V	B.41	2020-02-22	Asia	South Korea	Gwangju		South Korea	Human	hCoV-19/SouthKorea/Chosun-CoV53/2020	2021-02-15
EPI_ISL_437615	TC	CCCA	GG	GCC	GGGA	S	A.6	2020-02-22	Asia	Thailand			Thailand	Human	hCoV-19/Thailand/SI202620-NT/2020	2020-05-08
EPI_ISL_582620	CT	CCCA	GG	GCC	GGGA	L	B.53	2020-02-22	Asia	United Arab Emirates			United Arab Emirates	Human	hCoV-19/UnitedArabEmirates/skmc-0532497/2020	2020-10-16
EPI_ISL_460079	CT	TTTG	GG	GCC	GGGA	G	B.1	2020-02-22	Europe	Italy	Lombardy		Italy	Human	hCoV-19/Italy/LOM-INMI-BG-5825/2020	2020-06-05
EPI_ISL_1064107	CT	CCCA	TT	GCC	GGGA	V	B	2020-02-22	Europe	Italy	Veneto	Padova	Italy	Human	hCoV-19/Italy/VEN-SR-33-B/2020	2021-02-24
EPI_ISL_542224	CT	TTTG	GG	GCC	GGGA	G	B.1	2020-02-22	Europe	Italy	Lombardy		Italy	Human	hCoV-19/Italy/LOM-UniMI-L252/2020	2020-09-23
EPI_ISL_1064106	CT	CCCA	TT	GCC	GGGA	V	B	2020-02-22	Europe	Italy	Veneto	Padova	Italy	Human	hCoV-19/Italy/VEN-SR-25-B/2020	2021-02-24
EPI_ISL_542221	CT	TTTG	GG	GCC	GGGA	G	B.1	2020-02-22	Europe	Italy	Lombardy		Italy	Human	hCoV-19/Italy/LOM-UniMI-L249/2020	2020-09-23
EPI_ISL_542222	CT	TTTG	GG	GCC	GGGA	G	B.1	2020-02-22	Europe	Italy	Lombardy		Italy	Human	hCoV-19/Italy/LOM-UniMI-L250/2020	2020-09-23
EPI_ISL_1064023	CT	CCCA	TT	GCC	GGGA	V	B	2020-02-22	Europe	Italy	Veneto	Padova	Italy	Human	hCoV-19/Italy/VEN-SR-60-B/2020	2021-02-24
EPI_ISL_486659	CT	TTTG	GG	GCC	GGGA	G	B.1	2020-02-22	Europe	Italy	Lombardy		Italy	Human	hCoV-19/Italy/LOM-ASST-3/2020	2020-07-10
EPI_ISL_1064108	CT	CCCA	TT	GCC	GGGA	V	B	2020-02-22	Europe	Italy	Veneto	Padova	Italy	Human	hCoV-19/Italy/VEN-SR-84-B/2020	2021-02-24
EPI_ISL_1064114	CT	CCCA	TT	GCC	GGGA	V	B	2020-02-22	Europe	Italy	Veneto	Padova	Italy	Human	hCoV-19/Italy/VEN-SR-67-B/2020	2021-02-24
EPI_ISL_1064109	CT	CCCA	TT	GCC	GGGA	V	B	2020-02-22	Europe	Italy	Veneto	Padova	Italy	Human	hCoV-19/Italy/VEN-SR-78-B/2020	2021-02-24
EPI_ISL_1064110	CT	CCCA	TT	GCC	GGGA	V	B	2020-02-22	Europe	Italy	Veneto	Padova	Italy	Human	hCoV-19/Italy/VEN-SR-32-B/2020	2021-02-24
EPI_ISL_542223	CT	TTTG	GG	GCC	GGGA	G	B.1	2020-02-22	Europe	Italy	Lombardy		Italy	Human	hCoV-19/Italy/LOM-UniMI-L251/2020	2020-09-23
EPI_ISL_457699	CT	TTTG	GG	GCC	GGGA	G	B.1	2020-02-22	Europe	Italy	Emilia-Romagna		Italy	Human	hCoV-19/Italy/EMR-AMVRC-206/2020	2020-06-02
EPI_ISL_460091	CT	TTTG	GG	GCC	GGGA	G	B.1	2020-02-22	Europe	Italy	Lombardy		Italy	Human	hCoV-19/Italy/LOM-INMI-5925/2020	2020-06-05
EPI_ISL_1064113	CT	CCCA	TT	GCC	GGGA	V	B	2020-02-22	Europe	Italy	Veneto	Padova	Italy	Human	hCoV-19/Italy/VEN-SR-22-B/2020	2021-02-24
EPI_ISL_569867	CT	TTTG	GG	GCC	GGGA	G	B.1	2020-02-22	Europe	Italy	Piedmont	Turin	Italy	Human	hCoV-19/Italy/PIE-SLL-MS46/2020	2020-10-03
EPI_ISL_1064112	CT	CCCA	TT	GCC	GGGA	V	B	2020-02-22	Europe	Italy	Veneto	Padova	Italy	Human	hCoV-19/Italy/VEN-SR-42-B/2020	2021-02-24
EPI_ISL_1064111	CT	CCCA	TT	GCC	GGGA	V	B	2020-02-22	Europe	Italy	Veneto	Padova	Italy	Human	hCoV-19/Italy/VEN-SR-63-B/2020	2021-02-24
EPI_ISL_871973	TC	CCCA	GG	GCC	GGGA	S	A.2	2020-02-22	Europe	Spain	Madrid		Spain	Human	hCoV-19/Spain/MD-ISCIII-201091/2020	2021-01-25
EPI_ISL_496607	TC	CCCA	GG	GCC	GGGA	S	A.2	2020-02-22	North America	Panama	Panama Center	Omar Torrijos	Panama	Human	hCoV-19/Panama/328719/2020	2020-07-24
EPI_ISL_644823	CT	TTTG	GG	GCC	AACN	GR	B.1.1	2020-02-22	North America	USA	Washington		USA	Human	hCoV-19/USA/WA-USAFSAM-S060/2020	2020-11-19
EPI_ISL_430131	TC	CCCA	GG	GCC	GGGA	S	A.1	2020-02-22	North America	USA	Washington	King County	USA	Human	hCoV-19/USA/WA-S277/2020	2020-04-26
EPI_ISL_417135	TC	CCCA	GG	GCC	GGGA	S	A.1	2020-02-22	North America	USA	Washington	King County	USA	Human	hCoV-19/USA/WA-S82/2020	2020-03-24
EPI_ISL_468039	CT	CCCA	TG	GCC	GGGA	O	B	2020-02-22	Oceania	Australia	South Australia		Australia	Human	hCoV-19/Australia/SA0097/2020	2020-06-16
EPI_ISL_419835	CT	CCCA	TG	GCC	GGGA	O	B.5	2020-02-22	Oceania	Australia	Northern Territory		Australia	Human	hCoV-19/Australia/NT05/2020	2020-04-03
EPI_ISL_420456	CT	CTCA	TG	GCC	GGGA	O	B	2020-02-22	Oceania	Australia	Western Australia	Perth	Australia	Human	hCoV-19/Australia/WA11/2020	2020-04-06
EPI_ISL_455368	TC	CCCA	GG	GCC	GGGA	S	B	2020-02-23	Asia	China	Hubei	Wuhan	China	Human	hCoV-19/Wuhan/HB-WH1-144/2020	2020-05-29
EPI_ISL_455367	CT	CCCA	GG	GCC	GGGA	L	B	2020-02-23	Asia	China	Hubei	Wuhan	China	Human	hCoV-19/Wuhan/HB-WH1-139/2020	2020-05-29
EPI_ISL_455366	CC	CCCA	GG	GCC	GGGA	O	B	2020-02-23	Asia	China	Hubei	Wuhan	China	Human	hCoV-19/Wuhan/HB-WH1-133/2020	2020-05-29
EPI_ISL_412026	CT	CCCA	GG	GCC	GGGA	L	B	2020-02-23	Asia	China	Anhui	Hefei	China	Human	hCoV-19/Anhui/2/2020	2020-02-24
EPI_ISL_455365	CC	CCCA	GG	GCC	GGGA	O	B	2020-02-23	Asia	China	Hubei	Wuhan	China	Human	hCoV-19/Wuhan/HB-WH1-132/2020	2020-05-29
EPI_ISL_455008	CT	CCCA	TG	GCC	GGGA	O	B	2020-02-23	Asia	China	Hubei	Wuhan	China	Human	hCoV-19/Wuhan/HB-WHCM2-274/2020	2020-05-29
EPI_ISL_2723753	CT	CCCA	TT	GCN	GGGN	V	B.43	2020-02-23	Asia	Hong Kong			Hong Kong	Human	hCoV-19/HongKong/HKPU-00073/2020	2021-06-29
EPI_ISL_2723754	CT	CCCA	NT	GCN	GGGN	O	B.43	2020-02-23	Asia	Hong Kong			Hong Kong	Human	hCoV-19/HongKong/HKPU-00074/2020	2021-06-29
EPI_ISL_419242	CT	CCCA	GG	GCC	GGGA	L	B	2020-02-23	Asia	Hong Kong			Hong Kong	Human	hCoV-19/HongKong/HKPU66-2501/2020	2020-04-01
EPI_ISL_419211	CT	CCCA	TG	GCC	GGGA	O	B	2020-02-23	Asia	Israel	Ramat Gan		Israel	Human	hCoV-19/Israel/ISR_JP0320/2020	2020-04-01
EPI_ISL_479864	CT	CCCA	GG	GCC	GGGA	L	B	2020-02-23	Asia	Japan	Kansai		Japan	Human	hCoV-19/Japan/PG-0141/2020	2020-07-01
EPI_ISL_457701	CT	CCCA	TG	GCC	GGGA	O	B.4	2020-02-23	Asia	Oman	Muscat		Oman	Human	hCoV-19/Oman/RESP-20-797/2020	2020-06-02
EPI_ISL_490008	CT	TTTG	GG	TCC	GGGA	GH	B.1	2020-02-23	Asia	Saudi Arabia			Saudi Arabia	Human	hCoV-19/SaudiArabia/627/2020	2020-07-14
EPI_ISL_497988	CT	CCCA	TT	GCC	GGGA	V	B.41	2020-02-23	Asia	South Korea			South Korea	Human	hCoV-19/SouthKorea/KCDC2087/2020	2020-07-26
EPI_ISL_497994	CT	CCCA	TT	GCC	GGGA	V	B.41	2020-02-23	Asia	South Korea			South Korea	Human	hCoV-19/SouthKorea/KCDC2093/2020	2020-07-26
EPI_ISL_425117	CT	CCCA	GT	GCC	GGGA	O	B	2020-02-23	Asia	South Korea			South Korea	Human	hCoV-19/SouthKorea/KCDC2001/2020	2020-04-14
EPI_ISL_481377	CT	CCCA	TT	GCC	GGGA	V	B.41	2020-02-23	Asia	South Korea			South Korea	Human	hCoV-19/SouthKorea/KCDC2057/2020	2020-07-03
EPI_ISL_481373	CT	CCCA	TT	GCC	GGGA	V	B.41	2020-02-23	Asia	South Korea			South Korea	Human	hCoV-19/SouthKorea/KCDC2053/2020	2020-07-03
EPI_ISL_1007666	CT	CCCA	TT	GCC	GGGA	V	B.41	2020-02-23	Asia	South Korea	Gwangju		South Korea	Human	hCoV-19/SouthKorea/Chosun-CoV14_NP/2020	2021-02-16
EPI_ISL_426183	TC	CCCA	GG	GCC	GGGA	S	A	2020-02-23	Asia	South Korea			South Korea	Human	hCoV-19/SouthKorea/KCDC2013/2020	2020-04-15
EPI_ISL_426181	TC	CCCA	GG	GCC	GGGA	S	A	2020-02-23	Asia	South Korea			South Korea	Human	hCoV-19/SouthKorea/KCDC2011/2020	2020-04-15
EPI_ISL_426167	TC	CCCA	GG	GCC	GGGA	S	A	2020-02-23	Asia	South Korea			South Korea	Human	hCoV-19/SouthKorea/KCDC2003/2020	2020-04-15
EPI_ISL_426163	TC	CCCA	GG	GCC	GGGA	S	A	2020-02-23	Asia	South Korea			South Korea	Human	hCoV-19/SouthKorea/KCDC2003/2020	2020-04-15
EPI_ISL_540997	CT	CCCA	TT	GCC	GGGA	V	B.41	2020-02-23	Asia	South Korea	Gwangju		South Korea	Human	hCoV-19/SouthKorea/IHC719/2020	2020-09-22
EPI_ISL_582621	CT	CCCA	GG	GCC	GGGA	L	B	2020-02-23	Asia	United Arab Emirates			United Arab Emirates	Human	hCoV-19/UnitedArabEmirates/skmc-2200543104/2020	2020-10-16
EPI_ISL_582623	CT	CCCA	GG	GCC	GGGA	L	B.53	2020-02-23	Asia	United Arab Emirates			United Arab Emirates	Human	hCoV-19/UnitedArabEmirates/skmc-2200543130/2020	2020-10-16
EPI_ISL_582622	CT	CCCA	GG	GCC	GGGA	L	B.53	2020-02-23	Asia	United Arab Emirates			United Arab Emirates	Human	hCoV-19/UnitedArabEmirates/skmc-2200543117/2020	2020-10-16
EPI_ISL_1143998	CT	TTCG	GG	GCC	GGGA	G	B.1	2020-02-23	Europe	Germany	Bavaria		Germany	Human	hCoV-19/Germany/BY-RKI-I-013862/2020	2021-03-04
EPI_ISL_1143997	CT	TTCG	GG	GCC	GGGA	G	B.1	2020-02-23	Europe	Germany	Bavaria		Germany	Human	hCoV-19/Germany/BY-RKI-I-013861/2020	2021-03-04
EPI_ISL_542217	CT	TTTG	GG	GCC	GGGA	G	B.1	2020-02-23	Europe	Italy	Lombardy		Italy	Human	hCoV-19/Italy/LOM-UniMI-L230/2020	2020-09-23
EPI_ISL_542226	CT	TTTG	GG	GCC	GGGA	G	B.1	2020-02-23	Europe	Italy	Lombardy		Italy	Human	hCoV-19/Italy/LOM-UniMI-L254/2020	2020-09-23
EPI_ISL_542228	CT	TTTG	GG	GCC	GGGA	G	B.1	2020-02-23	Europe	Italy	Lombardy		Italy	Human	hCoV-19/Italy/LOM-UniMI-L257/2020	2020-09-23
EPI_ISL_542225	CT	TTTG	GG	GCC	GGGA	G	B.1	2020-02-23	Europe	Italy	Lombardy		Italy	Human	hCoV-19/Italy/LOM-UniMI-L253/2020	2020-09-23
EPI_ISL_542227	CT	TTTG	GG	GCC	GGGA	G	B.1	2020-02-23	Europe	Italy	Lombardy		Italy	Human	hCoV-19/Italy/LOM-UniMI-L256/2020	2020-09-23
EPI_ISL_486660	CT	TTTG	GG	GCC	GGGA	G	B.1	2020-02-23	Europe	Italy	Lombardy		Italy	Human	hCoV-19/Italy/LOM-ASST-4/2020	2020-07-10
EPI_ISL_1064098	CT	CCCA	TT	GCC	GGGA	V	B	2020-02-23	Europe	Italy	Veneto	Padova	Italy	Human	hCoV-19/Italy/VEN-SR-56-B/2020	2021-02-24
EPI_ISL_1064099	CT	CCCA	TT	GCC	GGGA	V	B	2020-02-23	Europe	Italy	Veneto	Padova	Italy	Human	hCoV-19/Italy/VEN-SR-85-B/2020	2021-02-24
EPI_ISL_1064100	CT	CCCA	TT	GCC	GGGA	V	B	2020-02-23	Europe	Italy	Veneto	Padova	Italy	Human	hCoV-19/Italy/VEN-SR-14-B/2020	2021-02-24
EPI_ISL_1064101	CT	CCCA	TT	GCC	GGGA	V	B	2020-02-23	Europe	Italy	Veneto	Padova	Italy	Human	hCoV-19/Italy/VEN-SR-19-B/2020	2021-02-24
EPI_ISL_1064103	CT	CCCA	TT	GCC	GGGA	V	B	2020-02-23	Europe	Italy	Veneto	Padova	Italy	Human	hCoV-19/Italy/VEN-SR-62-B/2020	2021-02-24
EPI_ISL_1064104	CT	CCCA	TT	GCC	GGGA	V	B	2020-02-23	Europe	Italy	Veneto	Padova	Italy	Human	hCoV-19/Italy/VEN-SR-71-B/2020	2021-02-24
EPI_ISL_1064102	CT	CCCA	TT	GCC	GGGA	V	B	2020-02-23	Europe	Italy	Veneto	Padova	Italy	Human	hCoV-19/Italy/VEN-SR-59-B/2020	2021-02-24
EPI_ISL_1064105	CT	CCCA	TT	GCC	GGGA	V	B	2020-02-23	Europe	Italy	Veneto	Padova	Italy	Human	hCoV-19/Italy/VEN-SR-43-B/2020	2021-02-24
EPI_ISL_423662	CT	TTTG	GG	GCM	AACA	GR	B.1.1.236	2020-02-23	Europe	United Kingdom	England		United Kingdom	Human	hCoV-19/England/20130071804/2020	2020-04-12
EPI_ISL_496736	TC	CCCA	GG	GCC	GGGA	S	A.2.4	2020-02-23	North America	Panama	Panama Center	Pueblo Nuevo	Panama	Human	hCoV-19/Panama/333271/2020	2020-07-24
EPI_ISL_412862	CT	CCCA	GG	GCC	GGGA	L	B	2020-02-23	North America	USA	California	Solano County	USA	Human	hCoV-19/USA/CA-CDC-9/2020	2020-02-27
EPI_ISL_539531	CT	TTTG	GG	GCC	GGGA	G	B.1	2020-02-24	Africa	Canary Islands			Canary Islands	Human	hCoV-19/Spain/CN-ISCIII-201048/2020	2020-09-18
EPI_ISL_605929	CT	CCCA	GT	GCC	GGGA	O	B	2020-02-24	Asia	China	Henan		China	Human	hCoV-19/Henan/HN01/2020	2020-04-30
EPI_ISL_605930	CT	CCCA	GG	GCC	GGGA	L	B	2020-02-24	Asia	China	Henan		China	Human	hCoV-19/Henan/HN04/2020	2020-04-30
EPI_ISL_575329	CT	CCCA	GT	GCC	GGGA	O	B	2020-02-24	Asia	China	Gansu		China	Human	hCoV-19/Gansu/NPRC0003/2020	2020-10-08
EPI_ISL_455013	CT	CCCA	GG	GCC	GGGA	L	B	2020-02-24	Asia	China	Hubei	Wuhan	China	Human	hCoV-19/Wuhan/HB-WHCM2-282/2020	2020-05-29
EPI_ISL_454998	TC	CCCA	GG	GCC	GGGA	S	A	2020-02-24	Asia	China	Hubei	Wuhan	China	Human	hCoV-19/Wuhan/HB-WHCM-120/2020	2020-05-29
EPI_ISL_455004	CT	CCCA	GG	GCC	GGGA	L	B	2020-02-24	Asia	China	Hubei	Wuhan	China	Human	hCoV-19/Wuhan/HB-WHCM2-269/2020	2020-05-29
EPI_ISL_455009	CT	CCCA	GG	GCC	GGGA	L	B	2020-02-24	Asia	China	Hubei	Wuhan	China	Human	hCoV-19/Wuhan/HB-WHCM2-276/2020	2020-05-29
EPI_ISL_455370	CC	CCCA	GG	GCC	GGGA	O	B	2020-02-24	Asia	China	Hubei	Wuhan	China	Human	hCoV-19/Wuhan/HB-WH2-146/2020	2020-05-29
EPI_ISL_450442	TC	CCCA	GG	GCC	GGGA	S	A	2020-02-24	Asia	China	Henan		China	Human	hCoV-19/Henan/HN03/2020	2020-04-29
EPI_ISL_454915	CT	CCCA	GG	GCC	GGGA	L	B	2020-02-24	Asia	China	Hubei	Wuhan	China	Human	hCoV-19/Wuhan/HB-WH1-138/2020	2020-05-29
EPI_ISL_3098698	CT	TTTG	TG	GCC	AACA	GR	B.1.1	2020-02-24	Asia	Georgia	Tbilisi		Georgia	Human	hCoV-19/Georgia/Tb-RNGS008/2020	2021-07-27
EPI_ISL_414519	CT	CCCA	GT	GCC	GGGA	O	B.43	2020-02-24	Asia	Hong Kong			Hong Kong	Human	hCoV-19/HongKong/VM20002868/2020	2020-03-13
EPI_ISL_419247	CT	CCCA	TT	GCC	GGGA	V	B.43	2020-02-24	Asia	Hong Kong			Hong Kong	Human	hCoV-19/HongKong/HKPU83-1702/2020	2020-04-01
EPI_ISL_419248	CT	CCCA	TT	GCC	GGGA	V	B.43	2020-02-24	Asia	Hong Kong			Hong Kong	Human	hCoV-19/HongKong/HKPU84-2502/2020	2020-04-01
EPI_ISL_2710828	CT	CCCA	GN	GCN	GGGN	O	B.57	2020-02-24	Asia	Hong Kong			Hong Kong	Human	hCoV-19/HongKong/HKPU-00076/2020	2021-06-28
EPI_ISL_497784	CT	CCCA	TG	GCC	GGGA	O	B	2020-02-24	Asia	Hong Kong			Hong Kong	Human	hCoV-19/HongKong/HKU-200723-017/2020	2020-07-25
EPI_ISL_2099688	CT	TTTG	GG	GCN	NNNN	G	B.1	2020-02-24	Asia	India	Himachal Pradesh		India	Human	hCoV-19/India/HP-278/2020	2021-05-14
EPI_ISL_479997	CT	CCCA	GG	GCC	GGGA	L	B.12	2020-02-24	Asia	Japan	HokurikuShinsyu		Japan	Human	hCoV-19/Japan/PG-0322/2020	2020-07-01
EPI_ISL_1973238	CT	TTTG	GG	GCC	AACA	GR	R.1	2020-02-24	Asia	Japan	Kanto		Japan	Human	hCoV-19/Japan/Donner382/2020	2021-05-10
EPI_ISL_728207	CT	CCCA	TG	GCC	GGGA	O	B	2020-02-24	Asia	Japan	Aichi		Japan	Human	hCoV-19/Japan/FHU-CS56-0224/2020	2020-12-22
EPI_ISL_728159	CT	CCCA	TG	GCC	GGGA	O	B.5	2020-02-24	Asia	Japan	Aichi		Japan	Human	hCoV-19/Japan/FHU-CS108-0224/2020	2020-12-22
EPI_ISL_457704	CT	CCCA	TG	GCC	GGGA	O	B.4	2020-02-24	Asia	Oman	Muscat		Oman	Human	hCoV-19/Oman/RESP-20-837/2020	2020-06-02
EPI_ISL_490009	CT	TTTG	GG	TCC	GGGA	GH	B.1	2020-02-24	Asia	Saudi Arabia			Saudi Arabia	Human	hCoV-19/SaudiArabia/640/2020	2020-07-14
EPI_ISL_481379	CT	CCCA	TT	GCC	GGGA	V	B.41	2020-02-24	Asia	South Korea			South Korea	Human	hCoV-19/SouthKorea/KCDC2059/2020	2020-07-03
EPI_ISL_1007667	CT	CCCA	TT	GCC	GGGA	V	B.41	2020-02-24	Asia	South Korea	Gwangju		South Korea	Human	hCoV-19/SouthKorea/Chosun-CoV46_NP/2020	2021-02-16
EPI_ISL_1007668	CT	CCCA	TT	GCC	GGGA	V	B.41	2020-02-24	Asia	South Korea	Gwangju		South Korea	Human	hCoV-19/SouthKorea/Chosun-CoV46_SP/2020	2021-02-16
EPI_ISL_497990	CT	CCCA	TT	GCC	GGGA	V	B.41	2020-02-24	Asia	South Korea			South Korea	Human	hCoV-19/SouthKorea/KCDC2089/2020	2020-07-26
EPI_ISL_506947	CT	CCCA	TT	GCC	GGGA	V	B.41	2020-02-24	Asia	South Korea			South Korea	Human	hCoV-19/SouthKorea/KCDC2153/2020	2020-08-02
EPI_ISL_497986	CT	CCCA	TT	GCC	GGGA	V	B.41	2020-02-24	Asia	South Korea			South Korea	Human	hCoV-19/SouthKorea/KCDC2085/2020	2020-07-26
EPI_ISL_437932	CT	TTTG	GG	GCC	AACA	GR	B.1.1	2020-02-24	Europe	Austria	Ischgl		Austria	Human	hCoV-19/Austria/CeMM0045/2020	2020-05-12
EPI_ISL_460086	CT	TTTG	GG	GCC	GGGA	G	B.1	2020-02-24	Europe	Italy	Lombardy		Italy	Human	hCoV-19/Italy/LOM-INMI-7070/2020	2020-06-05
EPI_ISL_1181808	CT	CCCA	TT	GCC	GGGA	V	B	2020-02-24	Europe	Italy	Veneto		Italy	Human	hCoV-19/Italy/VEN-SI_18/2020	2021-03-08
EPI_ISL_460081	CT	TTTG	GG	GCC	AACA	GR	B.1.1	2020-02-24	Europe	Italy	Lombardy		Italy	Human	hCoV-19/Italy/LOM-INMI-BG-7158/2020	2020-06-05
EPI_ISL_542230	CT	TTTG	GG	GCC	GGGA	G	B.1	2020-02-24	Europe	Italy	Lombardy		Italy	Human	hCoV-19/Italy/LOM-UniMI-L260/2020	2020-09-23
EPI_ISL_542229	CT	TTTG	GG	GCC	GGGA	G	B.1	2020-02-24	Europe	Italy	Lombardy		Italy	Human	hCoV-19/Italy/LOM-UniMI-L259/2020	2020-09-23
EPI_ISL_542232	CT	TTTG	GG	GCC	GGGA	G	B.1	2020-02-24	Europe	Italy	Lombardy		Italy	Human	hCoV-19/Italy/LOM-UniMI-L265/2020	2020-09-23
EPI_ISL_542233	CT	TTTG	GG	GCC	GGGA	G	B.1	2020-02-24	Europe	Italy	Lombardy		Italy	Human	hCoV-19/Italy/LOM-UniMI-L267/2020	2020-09-23
EPI_ISL_856884	CT	TTTG	TG	GCC	GGGA	G	B.1	2020-02-24	Europe	Italy	Trentino-Alto Adige	Autonomous Province of Trento	Italy	Human	hCoV-19/Italy/TAA-ISS-219/2020	2021-01-21
EPI_ISL_779713	CT	TTTG	GG	GCC	GGGA	G	B.1	2020-02-24	Europe	Italy	Lombardy		Italy	Human	hCoV-19/Italy/LOM-UniMI09/2020	2021-01-08
EPI_ISL_779712	CT	TTTG	GG	GCC	GGGA	G	B.1.222	2020-02-24	Europe	Italy	Lombardy		Italy	Human	hCoV-19/Italy/LOM-UniMI08/2020	2021-01-08
EPI_ISL_779709	CT	TTTG	GG	GCC	GGGA	G	B.1	2020-02-24	Europe	Italy	Lombardy		Italy	Human	hCoV-19/Italy/LOM-UniMI07/2020	2021-01-08
EPI_ISL_779704	CT	TTTG	GG	GCC	GGGA	G	B.1	2020-02-24	Europe	Italy	Lombardy		Italy	Human	hCoV-19/Italy/LOM-UniMI05/2020	2021-01-08
EPI_ISL_738194	CT	TTTG	GG	GCC	GGGA	G	B.1	2020-02-24	Europe	Italy	Tuscany		Italy	Human	hCoV-19/Italy/TUS-C198/2020	2020-12-28
EPI_ISL_568579	CT	TTTG	GG	GCC	GGGA	G	B.1	2020-02-24	Europe	Italy	Lombardy	Pavia	Italy	Human	hCoV-19/Italy/LOM-INMI-10734/2020	2020-10-02
EPI_ISL_542231	CT	TTTG	GG	GCC	GGGA	G	B.1	2020-02-24	Europe	Italy	Lombardy		Italy	Human	hCoV-19/Italy/LOM-UniMI-L261/2020	2020-09-23
EPI_ISL_1064094	CT	CCCA	TT	GCC	GGGA	V	B	2020-02-24	Europe	Italy	Veneto	Padova	Italy	Human	hCoV-19/Italy/VEN-SR-46-B/2020	2021-02-24
EPI_ISL_1064096	CT	CCCA	TT	GCC	GGGA	V	B	2020-02-24	Europe	Italy	Veneto	Padova	Italy	Human	hCoV-19/Italy/VEN-SR-7-B/2020	2021-02-24
EPI_ISL_1064092	CT	CCCA	TT	GCC	GGGA	V	B	2020-02-24	Europe	Italy	Veneto	Padova	Italy	Human	hCoV-19/Italy/VEN-SR-21-B/2020	2021-02-24
EPI_ISL_1064091	CT	CCCA	TT	GCC	GGGA	V	B	2020-02-24	Europe	Italy	Veneto	Padova	Italy	Human	hCoV-19/Italy/VEN-SR-40-B/2020	2021-02-24
EPI_ISL_1064093	CT	CCCA	TT	GCC	GGGA	V	B	2020-02-24	Europe	Italy	Veneto	Padova	Italy	Human	hCoV-19/Italy/VEN-SR-58-B/2020	2021-02-24
EPI_ISL_1064095	CT	CCCA	TT	GCC	GGGA	V	B	2020-02-24	Europe	Italy	Veneto	Padova	Italy	Human	hCoV-19/Italy/VEN-SR-82-B/2020	2021-02-24
EPI_ISL_417447	CT	TTTG	GG	GCC	GGGA	G	B.1	2020-02-24	Europe	Italy	Lombardy	Milan	Italy	Human	hCoV-19/Italy/LOM-UniMI03/2020	2020-03-26
EPI_ISL_417446	CT	TTTG	GG	GCC	GGGA	G	B.1.540	2020-02-24	Europe	Italy	Lombardy	Milan	Italy	Human	hCoV-19/Italy/LOM-UniMI02/2020	2020-03-26
EPI_ISL_417445	CT	TTTG	GG	GCC	GGGA	G	B.1	2020-02-24	Europe	Italy	Lombardy	Milan	Italy	Human	hCoV-19/Italy/LOM-UniMI01/2020	2020-03-26
EPI_ISL_1064097	CT	CCCA	TT	GCC	GGGA	V	B	2020-02-24	Europe	Italy	Veneto	Padova	Italy	Human	hCoV-19/Italy/VEN-SR-52-B/2020	2021-02-24
EPI_ISL_413565	CT	TTTG	GG	GCC	AACA	GR	B.1.1	2020-02-24	Europe	Netherlands	Noord-Brabant	Berlicum	Netherlands	Human	hCoV-19/Netherlands/Berlicum_1363564/2020	2020-03-07
EPI_ISL_413996	CT	TTTG	GG	GCC	GGGA	G	B.1	2020-02-24	Europe	Switzerland	Ticino		Switzerland	Human	hCoV-19/Switzerland/TI-SNRCI-29919486/2020	2020-03-10
EPI_ISL_485604	CT	TTTG	GG	GCC	GGGA	G	B.1	2020-02-24	Europe	United Kingdom	England		United Kingdom	Human	hCoV-19/England/200920118/2020	2020-07-09
EPI_ISL_464183	CT	CCCA	TG	GCC	GGGA	O	B.28	2020-02-24	Europe	United Kingdom	England		United Kingdom	Human	hCoV-19/England/20092096704/2020	2020-06-11
EPI_ISL_464182	CT	CCCA	TG	GCC	GGGA	O	B.28	2020-02-24	Europe	United Kingdom	England		United Kingdom	Human	hCoV-19/England/20092000804/2020	2020-06-11
EPI_ISL_464181	CT	CCCA	TG	GCC	GGGA	O	B.28	2020-02-24	Europe	United Kingdom	England		United Kingdom	Human	hCoV-19/England/20092000704/2020	2020-06-11
EPI_ISL_2737712	CT	TTTG	GG	GCC	GGGA	G	B.1.157	2020-02-24	Europe	United Kingdom	England		United Kingdom	Human	hCoV-19/England/PHEC-1B0C6/2020	2021-06-30
EPI_ISL_2737711	CT	TTTG	GG	GCC	GGGA	G	B.1.1	2020-02-24	Europe	United Kingdom	England		United Kingdom	Human	hCoV-19/England/PHEC-1B0B7/2020	2021-06-30
EPI_ISL_2737710	CT	TTTG	GG	GCC	AACA	GR	B.1.1.236	2020-02-24	Europe	United Kingdom	England		United Kingdom	Human	hCoV-19/England/PHEC-1B0A8/2020	2021-06-30
EPI_ISL_2737713	CT	TTTG	GG	GCC	GGGA	G	B.1.76	2020-02-24	Europe	United Kingdom	England		United Kingdom	Human	hCoV-19/England/PHEC-1B0D5/2020	2021-06-30
EPI_ISL_430292	TC	CCCA	GG	GCC	GGGA	S	A.1	2020-02-24	North America	USA	Washington	Snohomish County	USA	Human	hCoV-19/USA/WA-S254/2020	2020-04-26
EPI_ISL_413622	CT	CCCA	TG	GCC	GGGA	O	B	2020-02-24	North America	USA			USA	Human	hCoV-19/USA/CruiseA-17/2020	2020-03-08
EPI_ISL_413623	CT	CCCA	TG	GCC	GGGA	O	B	2020-02-24	North America	USA			USA	Human	hCoV-19/USA/CruiseA-18/2020	2020-03-08
EPI_ISL_412970	TC	CCCA	GG	GCC	GGGA	S	A.1	2020-02-24	North America	USA	Washington	Snohomish County	USA	Human	hCoV-19/USA/WA2/2020	2020-03-01
EPI_ISL_414485	CT	CCCA	TG	GCC	GGGA	O	B	2020-02-24	North America	USA			USA	Human	hCoV-19/USA/CruiseA-26/2020	2020-03-12
EPI_ISL_416462	TC	CCCA	GG	GCC	GGGA	S	A.1	2020-02-24	North America	USA	Washington		USA	Human	hCoV-19/USA/WA-S7/2020	2020-03-22
EPI_ISL_419735	CT	CCCA	TG	GCN	GGGN	O	B	2020-02-24	Oceania	Australia	Victoria		Australia	Human	hCoV-19/Australia/VIC15/2020	2020-04-03
EPI_ISL_455012	CT	CCCA	GG	GCC	GGGA	L	B	2020-02-25	Asia	China	Hubei	Wuhan	China	Human	hCoV-19/Wuhan/HB-WHCM2-280/2020	2020-05-29
EPI_ISL_414663	TC	CCCA	GG	GCC	GGGA	S	A	2020-02-25	Asia	China	Guangdong	Guangzhou	China	Human	hCoV-19/Guangzhou/GZMU0016/2020	2020-03-16
EPI_ISL_414687	CT	CCCA	GG	GCC	GGGA	L	B	2020-02-25	Asia	China	Guangdong	Guangzhou	China	Human	hCoV-19/Guangzhou/GZMU0031/2020	2020-03-16
EPI_ISL_414688	TC	CCCA	GG	GCC	GGGA	S	B	2020-02-25	Asia	China	Guangdong	Guangzhou	China	Human	hCoV-19/Guangzhou/GZMU0042/2020	2020-03-16
EPI_ISL_414689	TC	CCCA	GG	GCC	GGGA	S	A	2020-02-25	Asia	China	Guangdong	Guangzhou	China	Human	hCoV-19/Guangzhou/GZMU0044/2020	2020-03-16
EPI_ISL_414690	TC	CCCA	GG	GCC	GGGA	S	A	2020-02-25	Asia	China	Guangdong	Guangzhou	China	Human	hCoV-19/Guangzhou/GZMU0047/2020	2020-03-16
EPI_ISL_454912	CT	CCCA	GG	GCC	GGGA	L	B	2020-02-25	Asia	China	Hubei	Wuhan	China	Human	hCoV-19/Wuhan/HB-WH1-135/2020	2020-05-29
EPI_ISL_414691	TC	CCCA	GG	GCC	GGGA	S	A	2020-02-25	Asia	China	Guangdong	Guangzhou	China	Human	hCoV-19/Guangzhou/GZMU0048/2020	2020-03-16
EPI_ISL_414692	CT	CCCA	GG	GCC	GGGA	L	B	2020-02-25	Asia	China	Guangdong	Guangzhou	China	Human	hCoV-19/Guangzhou/GZMU0014/2020	2020-03-16
EPI_ISL_430737	TC	CCCA	GG	GCC	GGGA	S	A	2020-02-25	Asia	China	Beijing		China	Human	hCoV-19/Beijing/BJ1112/2020	2020-04-27
EPI_ISL_497792	CT	CCCA	GT	GCC	GGGA	O	B.43	2020-02-25	Asia	Hong Kong			Hong Kong	Human	hCoV-19/HongKong/HKU-200723-025/2020	2020-07-25
EPI_ISL_414517	CT	CCCA	GT	GCC	GGGA	O	B.43	2020-02-25	Asia	Hong Kong			Hong Kong	Human	hCoV-19/HongKong/VM20002907/2020	2020-03-13
EPI_ISL_419249	CT	CCCA	GT	GCN	GGGN	O	B.43	2020-02-25	Asia	Hong Kong			Hong Kong	Human	hCoV-19/HongKong/HKPU86-1802/2020	2020-04-01
EPI_ISL_2723756	CT	CCCA	NT	GCC	GGGA	O	B.43	2020-02-25	Asia	Hong Kong			Hong Kong	Human	hCoV-19/HongKong/HKPU-00083/2020	2021-06-29
EPI_ISL_2723757	CT	CCCA	NT	GCN	GGGN	O	B.43	2020-02-25	Asia	Hong Kong			Hong Kong	Human	hCoV-19/HongKong/HKPU-00084/2020	2021-06-29
EPI_ISL_684616	CT	CCCA	GG	GCC	GGGA	L	B.12	2020-02-25	Asia	Japan	Tokyo		Japan	Human	hCoV-19/Japan/PG-1006/2020	2020-12-10
EPI_ISL_479802	CT	CCCA	GG	GCC	GGGA	L	B.12	2020-02-25	Asia	Japan	Kanto		Japan	Human	hCoV-19/Japan/PG-0031/2020	2020-07-01
EPI_ISL_480047	TC	CCCA	GG	GCC	GGGA	S	A.16	2020-02-25	Asia	Japan	Chubu		Japan	Human	hCoV-19/Japan/PG-0377/2020	2020-07-01
EPI_ISL_479998	CT	CCCA	GG	GCC	GGGA	L	B.12	2020-02-25	Asia	Japan	HokurikuShinsyu		Japan	Human	hCoV-19/Japan/PG-0323/2020	2020-07-01
EPI_ISL_479871	CT	CCCA	GG	GCC	GGGA	L	B.12	2020-02-25	Asia	Japan	Kanto		Japan	Human	hCoV-19/Japan/PG-0160/2020	2020-07-01
EPI_ISL_479852	CT	CCCA	TG	GCC	GGGA	O	B	2020-02-25	Asia	Japan	Kanto		Japan	Human	hCoV-19/Japan/PG-0119/2020	2020-07-01
EPI_ISL_501220	CT	CCCA	GG	GCC	GGGA	L	B.12	2020-02-25	Asia	Malaysia	Kuala Lumpur		Malaysia	Human	hCoV-19/Malaysia/6359/2020	2020-07-31
EPI_ISL_1007669	CT	CCCA	TT	GCC	GGGA	V	B.41	2020-02-25	Asia	South Korea	Gwangju		South Korea	Human	hCoV-19/SouthKorea/Chosun-CoV15_NP/2020	2021-02-16
EPI_ISL_447252	CT	CCCA	TG	GCC	GGGA	O	B.4	2020-02-25	Asia	Taiwan	New Taipei City		Taiwan	Human	hCoV-19/Taiwan/TSGH-26/2020	2020-05-17
EPI_ISL_447920	TC	CCCA	GG	GCC	GGGA	S	A.6	2020-02-25	Asia	Thailand	Bangkok		Thailand	Human	hCoV-19/Thailand/Bangkok_1716/2020	2020-05-19
EPI_ISL_437614	CC	CCCA	GG	GCC	GGGA	O	B	2020-02-25	Asia	Thailand			Thailand	Human	hCoV-19/Thailand/SI202769-NT/2020	2020-05-08
EPI_ISL_437613	TC	CCCA	GG	GCC	GGGA	S	A.6	2020-02-25	Asia	Thailand			Thailand	Human	hCoV-19/Thailand/SI202872-NT/2020	2020-05-08
EPI_ISL_493137	TC	CCCA	GG	GCC	GGGA	S	A.6	2020-02-25	Asia	Thailand	Bangkok		Thailand	Human	hCoV-19/Thailand/MUMT-3/2020	2020-07-21
EPI_ISL_435126	CT	CCCA	TG	GCC	GGGA	O	B.4	2020-02-25	Asia	United Arab Emirates			United Arab Emirates	Human	hCoV-19/UnitedArabEmirates/L0904/2020	2020-05-03
EPI_ISL_435131	CT	CCCA	TG	GCC	GGGA	O	B.4	2020-02-25	Asia	United Arab Emirates			United Arab Emirates	Human	hCoV-19/UnitedArabEmirates/L2409/2020	2020-05-03
EPI_ISL_435135	CT	CCCA	GG	GCC	GGGA	L	B.4.2	2020-02-25	Asia	United Arab Emirates			United Arab Emirates	Human	hCoV-19/UnitedArabEmirates/L4682/2020	2020-05-03
EPI_ISL_435138	CT	CCCA	GG	GCC	GGGA	L	B.53	2020-02-25	Asia	United Arab Emirates			United Arab Emirates	Human	hCoV-19/UnitedArabEmirates/L6599/2020	2020-05-03
EPI_ISL_435139	CT	CCCA	TG	GCC	GGGA	O	B.4	2020-02-25	Asia	United Arab Emirates			United Arab Emirates	Human	hCoV-19/UnitedArabEmirates/L6627/2020	2020-05-03
EPI_ISL_435121	CT	CCCA	TG	GCC	GGGA	O	B.4.6	2020-02-25	Asia	United Arab Emirates			United Arab Emirates	Human	hCoV-19/UnitedArabEmirates/L0184/2020	2020-05-03
EPI_ISL_412971	CT	TTTG	GG	GCC	GGGA	G	B.1	2020-02-25	Europe	Finland	Helsinki		Finland	Human	hCoV-19/Finland/FIN-25/2020	2020-03-01
EPI_ISL_414623	TC	CCCA	GG	GCC	GGGA	S	A.2	2020-02-25	Europe	France	Grand Est	Strasbourg	France	Human	hCoV-19/France/GES-1583-2/2020	2020-03-15
EPI_ISL_414497	CT	CCCA	GG	GCC	GGGA	L	B.3	2020-02-25	Europe	Germany	North Rhine-Westphalia	Heinsberg District	Germany	Human	hCoV-19/Germany/NW-HHU-02-1/2020	2020-03-12
EPI_ISL_412912	CT	TTTG	GG	GCC	AACA	GR	B.1.1	2020-02-25	Europe	Germany	Baden-Wurttemberg		Germany	Human	hCoV-19/Germany/BW-ChVir-1577/2020	2020-02-28
EPI_ISL_1064083	CT	CCCA	TT	GCC	GGGA	V	B	2020-02-25	Europe	Italy	Veneto	Padova	Italy	Human	hCoV-19/Italy/VEN-SR-24-B/2020	2021-02-24
EPI_ISL_542236	CT	TTTG	GG	GCC	GGGA	G	B.1	2020-02-25	Europe	Italy	Lombardy		Italy	Human	hCoV-19/Italy/LOM-UniMI-L270/2020	2020-09-23
EPI_ISL_1064085	CT	CCCA	TT	GCC	GGGA	V	B	2020-02-25	Europe	Italy	Veneto	Padova	Italy	Human	hCoV-19/Italy/VEN-SR-23-B/2020	2021-02-24
EPI_ISL_1064084	CT	CCCA	TT	GCC	GGGA	V	B	2020-02-25	Europe	Italy	Veneto	Padova	Italy	Human	hCoV-19/Italy/VEN-SR-11-B/2020	2021-02-24
EPI_ISL_542240	CT	TTTG	GG	GCC	GGGA	G	B.1	2020-02-25	Europe	Italy	Lombardy		Italy	Human	hCoV-19/Italy/LOM-UniMI-L274/2020	2020-09-23
EPI_ISL_542234	CT	TTTG	GG	GCC	GGGA	G	B.1	2020-02-25	Europe	Italy	Lombardy		Italy	Human	hCoV-19/Italy/LOM-UniMI-L268/2020	2020-09-23
EPI_ISL_542239	CT	TTTG	GG	GCC	GGGA	G	B.1	2020-02-25	Europe	Italy	Lombardy		Italy	Human	hCoV-19/Italy/LOM-UniMI-L273/2020	2020-09-23
EPI_ISL_542237	CT	TTTG	GG	GCC	AACA	GR	B.1.1	2020-02-25	Europe	Italy	Lombardy		Italy	Human	hCoV-19/Italy/LOM-UniMI-L271/2020	2020-09-23
EPI_ISL_542235	CT	TTTG	GG	GCC	AACA	GR	B.1.1	2020-02-25	Europe	Italy	Lombardy		Italy	Human	hCoV-19/Italy/LOM-UniMI-L269/2020	2020-09-23
EPI_ISL_542238	CT	TTTG	GG	GCC	AACA	GR	B.1.1	2020-02-25	Europe	Italy	Lombardy		Italy	Human	hCoV-19/Italy/LOM-UniMI-L272/2020	2020-09-23
EPI_ISL_1181781	CT	TTTG	GG	GCC	GGGA	G	B.1.540	2020-02-25	Europe	Italy	Veneto		Italy	Human	hCoV-19/Italy/VEN-SI_53/2020	2021-03-08
EPI_ISL_1064087	CT	CCCA	TT	GCC	GGGA	V	B	2020-02-25	Europe	Italy	Veneto	Padova	Italy	Human	hCoV-19/Italy/VEN-SR-12-B/2020	2021-02-24
EPI_ISL_569866	CT	TTTG	GG	GCC	GGGA	G	B.1	2020-02-25	Europe	Italy	Piedmont	Turin	Italy	Human	hCoV-19/Italy/PIE-SLL-MS45/2020	2020-10-03
EPI_ISL_542410	CT	TTTG	GG	GCC	AACA	GR	B.1.1	2020-02-25	Europe	Italy	Lombardy		Italy	Human	hCoV-19/Italy/LOM-UniMI-L64/2020	2020-09-23
EPI_ISL_738147	CT	TTTG	GG	GCC	GGGA	G	B.1	2020-02-25	Europe	Italy	Tuscany	Florence	Italy	Human	hCoV-19/Italy/TUS-C44/2020	2020-12-28
EPI_ISL_1064089	CT	CCCA	TT	GCC	GGGA	V	B	2020-02-25	Europe	Italy	Veneto	Padova	Italy	Human	hCoV-19/Italy/VEN-SR-55-B/2020	2021-02-24
EPI_ISL_1064088	CT	CCCA	TT	GCC	GGGA	V	B	2020-02-25	Europe	Italy	Veneto	Padova	Italy	Human	hCoV-19/Italy/VEN-SR-2-B/2020	2021-02-24
EPI_ISL_1064086	CT	CCCA	TT	GCC	GGGA	V	B	2020-02-25	Europe	Italy	Veneto	Padova	Italy	Human	hCoV-19/Italy/VEN-SR-64-B/2020	2021-02-24
EPI_ISL_1064090	CT	CCCA	TT	GCC	GGGA	V	B	2020-02-25	Europe	Italy	Veneto	Padova	Italy	Human	hCoV-19/Italy/VEN-SR-130-B/2020	2021-02-24
EPI_ISL_1181744	CT	CCCA	TT	GCC	GGGA	V	B	2020-02-25	Europe	Italy	Veneto		Italy	Human	hCoV-19/Italy/VEN-SI_5/2020	2021-03-08
EPI_ISL_1181790	CT	CCCA	TT	GCC	GGGA	V	B	2020-02-25	Europe	Italy	Veneto		Italy	Human	hCoV-19/Italy/VEN-SI_8/2020	2021-03-08
EPI_ISL_1181773	CT	CCCA	TT	GCC	GGGA	V	B	2020-02-25	Europe	Italy	Veneto		Italy	Human	hCoV-19/Italy/VEN-SI_38/2020	2021-03-08
EPI_ISL_1181769	CT	CCCA	TT	GCC	GGGA	V	B	2020-02-25	Europe	Italy	Veneto		Italy	Human	hCoV-19/Italy/VEN-SI_37/2020	2021-03-08
EPI_ISL_460094	CT	TTTG	GG	GCC	GGGA	G	B.1	2020-02-25	Europe	Italy	Lombardy		Italy	Human	hCoV-19/Italy/LOM-INMI-8058/2020	2020-06-05
EPI_ISL_1181765	CT	CCCA	TT	GCC	GGGA	V	B	2020-02-25	Europe	Italy	Veneto		Italy	Human	hCoV-19/Italy/VEN-SI_50/2020	2021-03-08
EPI_ISL_418251	TT	TTTG	GG	GCC	GGGA	G	B.1	2020-02-25	Europe	Spain	Madrid		Spain	Human	hCoV-19/Spain/MD-ISCIII-201105/2020	2020-03-29
EPI_ISL_414009	CT	CCCA	NT	GCC	GGGA	O	B.28	2020-02-25	Europe	United Kingdom	England		United Kingdom	Human	hCoV-19/England/200960515/2020	2020-03-10
EPI_ISL_414005	CT	CCCA	NT	GCC	GGGA	O	B.4	2020-02-25	Europe	United Kingdom	England		United Kingdom	Human	hCoV-19/England/200940527/2020	2020-03-10
EPI_ISL_2737716	CT	TTTG	GG	GCC	AACA	GR	B	2020-02-25	Europe	United Kingdom	England		United Kingdom	Human	hCoV-19/England/PHEC-1B10F/2020	2021-06-30
EPI_ISL_2737715	CT	TTTG	GG	GCC	GGGA	G	B.1	2020-02-25	Europe	United Kingdom	England		United Kingdom	Human	hCoV-19/England/PHEC-1B0F3/2020	2021-06-30
EPI_ISL_2737714	CT	TTTG	GG	GCC	GGGA	G	B.1.540	2020-02-25	Europe	United Kingdom	England		United Kingdom	Human	hCoV-19/England/PHEC-1B0E4/2020	2021-06-30
EPI_ISL_464186	CT	CCCA	TG	GCC	GGGA	O	B.28	2020-02-25	Europe	United Kingdom	England		United Kingdom	Human	hCoV-19/England/20094061504/2020	2020-06-11
EPI_ISL_417216	CT	CCCA	TT	GCC	GGGA	V	B.40	2020-02-25	Europe	United Kingdom	England		United Kingdom	Human	hCoV-19/England/20102088002/2020	2020-03-25
EPI_ISL_464185	CT	CCCA	TG	GCC	GGGA	O	B.28	2020-02-25	Europe	United Kingdom	England		United Kingdom	Human	hCoV-19/England/20094061404/2020	2020-06-11
EPI_ISL_464184	CT	TTTG	GG	GCC	AACA	GR	B.40	2020-02-25	Europe	United Kingdom	England		United Kingdom	Human	hCoV-19/England/20094007004/2020	2020-06-11
EPI_ISL_417215	CT	CCCA	TT	GCC	GGGA	V	B.39	2020-02-25	Europe	United Kingdom	England		United Kingdom	Human	hCoV-19/England/20102087902/2020	2020-03-25
EPI_ISL_535716	CT	CCCA	TG	GCC	GGGA	O	B.4	2020-02-25	North America	Canada	Quebec		Canada	Human	hCoV-19/Canada/Qc-LSPQ-L00210314/2020	2020-09-15
EPI_ISL_413619	CT	CCCA	TG	GCC	GGGA	O	B	2020-02-25	North America	USA			USA	Human	hCoV-19/USA/CruiseA-14/2020	2020-03-08
EPI_ISL_430295	TC	CCCA	GG	GCC	GGGA	S	A.1	2020-02-25	North America	USA	Washington	King County	USA	Human	hCoV-19/USA/WA-S257/2020	2020-04-26
EPI_ISL_412964	CT	TTTG	GG	GCC	GGGA	G	B.1	2020-02-25	South America	Brazil	São Paulo	São Paulo	Brazil	Human	hCoV-19/Brazil/SP-01/2020	2020-02-28
EPI_ISL_1040045	CT	CCCA	GT	GCC	GGGA	O	A.2.3	2020-02-26	Asia	China	Henan		China	Human	hCoV-19/Henan/fahzu0032/2020	2021-02-21
EPI_ISL_457698	CT	CCCA	GG	GCC	GGGA	L	B	2020-02-26	Asia	China	Guangzhou		China	Human	hCoV-19/Guangzhou/GZMU0117/2020	2020-06-02
EPI_ISL_421246	TC	CCCA	GG	GCC	GGGA	S	A	2020-02-26	Asia	China	Jiangxi	Nanchang	China	Human	hCoV-19/Nanchang/JXN3T4/2020	2020-04-07
EPI_ISL_454996	TC	CCCA	GG	GCC	GGGA	S	A	2020-02-26	Asia	China	Hubei	Wuhan	China	Human	hCoV-19/Wuhan/HB-WHCM-116/2020	2020-05-29
EPI_ISL_455007	CT	CCCA	GG	GCC	GGGA	L	B	2020-02-26	Asia	China	Hubei	Wuhan	China	Human	hCoV-19/Wuhan/HB-WHCM2-272/2020	2020-05-29
EPI_ISL_2723750	CT	CCCA	GT	GCN	GGGN	O	B.43	2020-02-26	Asia	Hong Kong			Hong Kong	Human	hCoV-19/HongKong/HKPU-00090/2020	2021-06-29
EPI_ISL_2723755	CT	CCCA	NT	GCN	GGGN	O	B.42	2020-02-26	Asia	Hong Kong			Hong Kong	Human	hCoV-19/HongKong/HKPU-00091/2020	2021-06-29
EPI_ISL_2723751	CT	CCCA	NT	GCC	GGGA	O	B.43	2020-02-26	Asia	Hong Kong			Hong Kong	Human	hCoV-19/HongKong/HKPU-00089/2020	2021-06-29
EPI_ISL_419250	CT	CCCA	TT	GCC	GGGA	V	B.43	2020-02-26	Asia	Hong Kong			Hong Kong	Human	hCoV-19/HongKong/HKPU89-2502/2020	2020-04-01
EPI_ISL_419251	CT	CCCA	GT	GCN	GGGN	O	B.43	2020-02-26	Asia	Hong Kong			Hong Kong	Human	hCoV-19/HongKong/HKPU90-1602/2020	2020-04-01
EPI_ISL_2710826	CT	CCCA	GN	GCN	GGGN	O	B.57	2020-02-26	Asia	Hong Kong			Hong Kong	Human	hCoV-19/HongKong/HKPU-00086/2020	2021-06-28
EPI_ISL_419252	CT	CCCA	TT	GCC	GGGA	V	B.43	2020-02-26	Asia	Hong Kong			Hong Kong	Human	hCoV-19/HongKong/HKPU91-2002/2020	2020-04-01
EPI_ISL_419253	CT	CCCA	TT	GCC	GGGA	V	B.43	2020-02-26	Asia	Hong Kong			Hong Kong	Human	hCoV-19/HongKong/HKPU92-1302/2020	2020-04-01
EPI_ISL_479826	CT	CCCA	GG	GCC	GGGA	L	B.12	2020-02-26	Asia	Japan	Hokkaido		Japan	Human	hCoV-19/Japan/PG-0071/2020	2020-07-01
EPI_ISL_480048	TC	CCCA	GG	GCC	GGGA	S	A.16	2020-02-26	Asia	Japan	Chubu		Japan	Human	hCoV-19/Japan/PG-0378/2020	2020-07-01
EPI_ISL_480049	TC	CCCA	GG	GCC	GGGA	S	A.16	2020-02-26	Asia	Japan	Chubu		Japan	Human	hCoV-19/Japan/PG-0379/2020	2020-07-01
EPI_ISL_490010	CT	TTTG	GG	TCC	GGGA	GH	B.1	2020-02-26	Asia	Saudi Arabia			Saudi Arabia	Human	hCoV-19/SaudiArabia/656/2020	2020-07-14
EPI_ISL_485398	CT	CCCA	TT	GCC	GGGA	V	B.41	2020-02-26	Asia	South Korea			South Korea	Human	hCoV-19/SouthKorea/CoV55/2020	2020-07-08
EPI_ISL_510547	CT	CCCA	TT	GCC	GGGA	V	B.41	2020-02-26	Asia	South Korea			South Korea	Human	hCoV-19/SouthKorea/KCDC2203/2020	2020-08-07
EPI_ISL_497995	CT	CCCA	TT	GCC	GGGA	V	B.41	2020-02-26	Asia	South Korea			South Korea	Human	hCoV-19/SouthKorea/KCDC2094/2020	2020-07-26
EPI_ISL_1007670	CT	CCCA	TT	GCC	GGGA	V	B.41	2020-02-26	Asia	South Korea	Gwangju		South Korea	Human	hCoV-19/SouthKorea/Chosun-CoV47_NP/2020	2021-02-16
EPI_ISL_1007664	CT	CCCA	TT	GCC	GGGA	V	B.41	2020-02-26	Asia	South Korea	Gwangju		South Korea	Human	hCoV-19/SouthKorea/Chosun-CoV55_NP/2020	2021-02-16
EPI_ISL_427809	CT	CCCA	TT	GCC	GGGA	V	B.41	2020-02-26	Asia	South Korea			South Korea	Human	hCoV-19/SouthKorea/KCDC2015/2020	2020-04-19
EPI_ISL_415741	CT	CCCA	TG	GCC	GGGA	O	B.4	2020-02-26	Asia	Taiwan	Taoyuan		Taiwan	Human	hCoV-19/Taiwan/CGMH-CGU-03/2020	2020-03-19
EPI_ISL_419655	CT	CCCA	GG	GCC	GGGA	L	B.3	2020-02-26	Europe	Austria	Vienna		Austria	Human	hCoV-19/Austria/CeMM0002/2020	2020-04-03
EPI_ISL_419656	CT	TTTG	GG	GCC	AACA	GR	B.1.1.331	2020-02-26	Europe	Austria			Austria	Human	hCoV-19/Austria/CeMM0003/2020	2020-04-03
EPI_ISL_416142	CT	TTTG	GG	GCC	AACA	GR	B.1.1	2020-02-26	Europe	Denmark	Hovedstaden	Copenhagen	Denmark	Human	hCoV-19/Denmark/SSI-01/2020	2020-03-20
EPI_ISL_416502	CT	TTTG	GG	TCC	GGGA	GH	B.1	2020-02-26	Europe	France	Bretagne	Rennes	France	Human	hCoV-19/France/BRE-2330/2020	2020-03-22
EPI_ISL_1296407	CT	TCTG	GG	TCC	GGGA	O	B.1	2020-02-26	Europe	France	Ile-de-France		France	Human	hCoV-19/France/IDF_HB_112002097375/2020	2021-03-19
EPI_ISL_418219	CT	TTTG	GG	TCC	GGGA	GH	B.1	2020-02-26	Europe	France	Bretagne	Brest	France	Human	hCoV-19/France/BRE-1623/2020	2020-03-29
EPI_ISL_644681	CT	TTTG	GG	GCC	AACA	GR	B.1.1	2020-02-26	Europe	France	Occitanie	Montpellier	France	Human	hCoV-19/France/OCC-SC463/2020	2020-11-19
EPI_ISL_414625	CT	TTTG	GG	TCC	GGGA	GH	B.1	2020-02-26	Europe	France	Pays-de-la-Loire	Nantes	France	Human	hCoV-19/France/PDL-1643/2020	2020-03-15
EPI_ISL_940533	CT	TTTG	GG	GCC	GGGA	G	B.1	2020-02-26	Europe	France	Ile-de-France		France	Human	hCoV-19/France/IDF_HB_112002096647/2020	2021-02-05
EPI_ISL_414624	CT	TTTG	GG	GCC	GGGA	G	B.1	2020-02-26	Europe	France	Normandie	Rouen	France	Human	hCoV-19/France/NOR-N1620/2020	2020-03-15
EPI_ISL_414600	TC	CCCA	GG	GCC	GGGA	S	A.2	2020-02-26	Europe	France	Grand Est	Strasbourg	France	Human	hCoV-19/France/GES-1583/2020	2020-03-14
EPI_ISL_414498	CT	CCCA	GG	GCC	GGGA	L	B.3	2020-02-26	Europe	Germany	North Rhine-Westphalia	Heinsberg District	Germany	Human	hCoV-19/Germany/NW-HHU-03/2020	2020-03-12
EPI_ISL_729473	CT	CCCA	TG	GCC	GGGA	O	B.4	2020-02-26	Europe	Germany	Baden-Wurttemberg		Germany	Human	hCoV-19/Germany/BW-ChVir1600/2020	2020-12-22
EPI_ISL_729475	CT	TTTG	GG	GCC	AACA	GR	B.1.1	2020-02-26	Europe	Germany	Baden-Wurttemberg		Germany	Human	hCoV-19/Germany/BW-ChVir1611/2020	2020-12-22
EPI_ISL_983587	CT	CCCA	GG	GCC	GGGA	L	B.3	2020-02-26	Europe	Germany	North Rhine-Westphalia	Heinsberg	Germany	Human	hCoV-19/Germany/NW-UKB-X4719/2020	2021-02-12
EPI_ISL_414499	CT	CCCA	GG	GCC	GGGA	L	B.3	2020-02-26	Europe	Germany	North Rhine-Westphalia	Heinsberg District	Germany	Human	hCoV-19/Germany/NW-HHU-04/2020	2020-03-12
EPI_ISL_414504	CT	CCCA	GG	GCN	GGGN	L	B.3	2020-02-26	Europe	Germany	North Rhine-Westphalia	Heinsberg District	Germany	Human	hCoV-19/Germany/NW-HHU-05/2020	2020-03-13
EPI_ISL_542401	CT	TTTG	GG	GCC	GGGA	G	B.1	2020-02-26	Europe	Italy	Lombardy		Italy	Human	hCoV-19/Italy/LOM-UniMI-L54/2020	2020-09-23
EPI_ISL_542442	CT	TTTG	GG	GCC	GGGA	G	B.1	2020-02-26	Europe	Italy	Lombardy		Italy	Human	hCoV-19/Italy/LOM-UniMI-L98/2020	2020-09-23
EPI_ISL_486664	CT	TTTG	GG	GCC	GGGA	G	B.1	2020-02-26	Europe	Italy	Lombardy		Italy	Human	hCoV-19/Italy/LOM-ASST-8/2020	2020-07-10
EPI_ISL_486657	CT	TTTG	GG	GCC	GGGA	G	B.1	2020-02-26	Europe	Italy	Lombardy		Italy	Human	hCoV-19/Italy/LOM-ASST-20/2020	2020-07-10
EPI_ISL_516083	CT	TTTG	GG	GCC	GGGA	G	B.1	2020-02-26	Europe	Italy	Marche	Ancona	Italy	Human	hCoV-19/Italy/MAR-UnivPM-71205/2020	2020-08-16
EPI_ISL_1181780	CT	TTTG	GG	GCC	GGGA	G	B.1.540	2020-02-26	Europe	Italy	Veneto		Italy	Human	hCoV-19/Italy/VEN-SI_36/2020	2021-03-08
EPI_ISL_1181777	CT	CCCA	TT	GCC	GGGA	V	B	2020-02-26	Europe	Italy	Veneto		Italy	Human	hCoV-19/Italy/VEN-SI_34/2020	2021-03-08
EPI_ISL_542241	CT	TTTG	GG	GCC	GGGA	G	B.1	2020-02-26	Europe	Italy	Lombardy		Italy	Human	hCoV-19/Italy/LOM-UniMI-L276/2020	2020-09-23
EPI_ISL_1064026	CT	CCCA	TT	GCC	GGGA	V	B	2020-02-26	Europe	Italy	Veneto	Padova	Italy	Human	hCoV-19/Italy/VEN-SR-13-B/2020	2021-02-24
EPI_ISL_460082	CT	TTTG	GG	GCC	GGGA	G	B.1	2020-02-26	Europe	Italy	Lombardy		Italy	Human	hCoV-19/Italy/LOM-INMI-BG-9209/2020	2020-06-05
EPI_ISL_460083	CT	TTTG	GG	GCC	GGGA	G	B.1	2020-02-26	Europe	Italy	Lombardy		Italy	Human	hCoV-19/Italy/LOM-INMI-BG-9225/2020	2020-06-05
EPI_ISL_460087	CT	TTTG	GG	GCC	GGGA	G	B.1	2020-02-26	Europe	Italy	Lombardy		Italy	Human	hCoV-19/Italy/LOM-INMI-9206/2020	2020-06-05
EPI_ISL_460088	CT	TTTG	GG	GCC	GGGA	G	B.1	2020-02-26	Europe	Italy	Lombardy		Italy	Human	hCoV-19/Italy/LOM-INMI-9214/2020	2020-06-05
EPI_ISL_460089	CT	TTTG	GG	GCC	AACA	GR	B.1.1	2020-02-26	Europe	Italy	Lombardy		Italy	Human	hCoV-19/Italy/LOM-INMI-9491/2020	2020-06-05
EPI_ISL_460095	CT	TTTG	GG	GCC	GGGA	G	B.1	2020-02-26	Europe	Italy	Lombardy		Italy	Human	hCoV-19/Italy/LOM-INMI-9675/2020	2020-06-05
EPI_ISL_1064081	CT	CCCA	TT	GCC	GGGA	V	B	2020-02-26	Europe	Italy	Veneto	Padova	Italy	Human	hCoV-19/Italy/VEN-SR-31-B/2020	2021-02-24
EPI_ISL_1064078	CT	CCCA	TT	GCC	GGGA	V	B	2020-02-26	Europe	Italy	Veneto	Padova	Italy	Human	hCoV-19/Italy/VEN-SR-87-B/2020	2021-02-24
EPI_ISL_1064080	CT	CCCA	TT	GCC	GGGA	V	B	2020-02-26	Europe	Italy	Veneto	Padova	Italy	Human	hCoV-19/Italy/VEN-SR-29-B/2020	2021-02-24
EPI_ISL_1064079	CT	CCCA	TT	GCC	GGGA	V	B	2020-02-26	Europe	Italy	Veneto	Padova	Italy	Human	hCoV-19/Italy/VEN-SR-30-B/2020	2021-02-24
EPI_ISL_1064082	CT	CCCA	TT	GCC	GGGA	V	B	2020-02-26	Europe	Italy	Veneto	Padova	Italy	Human	hCoV-19/Italy/VEN-SR-86-B/2020	2021-02-24
EPI_ISL_417484	CT	CCCA	TG	GCC	GGGA	O	B.4	2020-02-26	Europe	Norway	Oslo		Norway	Human	hCoV-19/Norway/1380/2020	2020-03-26
EPI_ISL_2549107	CT	CCCA	GG	GCC	GGGA	L	B.57	2020-02-26	Europe	Norway	Oslo		Norway	Human	hCoV-19/Norway/1378/2020	2021-06-16
EPI_ISL_416483	TC	CCCA	GG	GCN	GGGN	S	A.2	2020-02-26	Europe	Spain	Comunitat Valenciana	Valencia	Spain	Human	hCoV-19/Spain/VC-FISABIO-4/2020	2020-03-22
EPI_ISL_418247	TT	TTTG	GG	GCC	GGGA	G	B.1	2020-02-26	Europe	Spain	Castilla y Leon		Spain	Human	hCoV-19/Spain/CL-ISCIII-201061/2020	2020-03-29
EPI_ISL_475544	CT	CCCA	GG	GCC	GGGA	L	B.4	2020-02-26	Europe	Sweden	Uppsala		Sweden	Human	hCoV-19/Sweden/20-04736/2020	2020-06-23
EPI_ISL_527917	CT	TTTG	GG	GCC	AACA	GR	B.1.1	2020-02-26	Europe	Switzerland	Basel-Land		Switzerland	Human	hCoV-19/Switzerland/BL-UHB-42167842/2020	2020-09-06
EPI_ISL_527916	CT	TTTG	GG	GCC	AACA	GR	B.1.1	2020-02-26	Europe	Switzerland	Basel-Stadt		Switzerland	Human	hCoV-19/Switzerland/BS-UHB-42167340/2020	2020-09-06
EPI_ISL_413997	CT	TTTG	GG	GCC	AACA	GR	B.1.1	2020-02-26	Europe	Switzerland	Geneva		Switzerland	Human	hCoV-19/Switzerland/GE-SNRCI-29933895/2020	2020-03-10
EPI_ISL_413019	CT	CCCA	TT	GCC	GGGA	V	B	2020-02-26	Europe	Switzerland	Zurich		Switzerland	Human	hCoV-19/Switzerland/ZH-UZH-1000477102/2020	2020-03-03
EPI_ISL_414949	CT	TTTG	GG	GCN	GGGN	G	B.1.540	2020-02-26	Europe	United Kingdom	Northern Ireland		United Kingdom	Human	hCoV-19/NorthernIreland/HSCNI01/2020	2020-03-16
EPI_ISL_2737718	CT	TTTG	GG	GCC	GGGA	G	B.1.540	2020-02-26	Europe	United Kingdom	England		United Kingdom	Human	hCoV-19/England/PHEC-1B12D/2020	2021-06-30
EPI_ISL_2737717	CT	CCCA	TT	GCC	GGGA	V	B.40	2020-02-26	Europe	United Kingdom	England		United Kingdom	Human	hCoV-19/England/PHEC-1B11E/2020	2021-06-30
EPI_ISL_414011	CT	CCCA	TT	GCC	GGGA	V	B	2020-02-26	Europe	United Kingdom	England		United Kingdom	Human	hCoV-19/England/200990006/2020	2020-03-10
EPI_ISL_414010	CT	TTTG	GG	GCC	GGGA	G	B.1	2020-02-26	Europe	United Kingdom	England		United Kingdom	Human	hCoV-19/England/200981386/2020	2020-03-10
EPI_ISL_464204	CT	TTTG	GG	GCC	GGGA	G	B.1	2020-02-26	Europe	United Kingdom	England		United Kingdom	Human	hCoV-19/England/20099044904/2020	2020-06-11
EPI_ISL_464195	CT	TTTG	GG	GCC	GGGA	G	B.1.540	2020-02-26	Europe	United Kingdom	England		United Kingdom	Human	hCoV-19/England/20098017604/2020	2020-06-11
EPI_ISL_464191	CT	CCCA	TT	GCC	GGGA	V	B.1	2020-02-26	Europe	United Kingdom	England		United Kingdom	Human	hCoV-19/England/20098007304/2020	2020-06-11
EPI_ISL_464188	CT	CCCA	TG	GCC	GGGA	O	B.28	2020-02-26	Europe	United Kingdom	England		United Kingdom	Human	hCoV-19/England/20096051104/2020	2020-06-11
EPI_ISL_464187	CT	CCCA	TG	GCC	GGGA	O	B.28	2020-02-26	Europe	United Kingdom	England		United Kingdom	Human	hCoV-19/England/20096051004/2020	2020-06-11
EPI_ISL_450747	CT	-CCA	TG	GCC	GGGA	O	B.4	2020-02-26	North America	Canada	Ontario		Canada	Human	hCoV-19/Canada/ON_SHSC-01/2020	2020-05-22
EPI_ISL_594459	TC	CCCA	GG	GCC	GGGA	S	A.1	2020-02-26	North America	USA	Washington		USA	Human	hCoV-19/USA/WA-CDC-8384/2020	2020-10-26
EPI_ISL_417134	TC	CCCA	GG	GCC	GGGA	S	A.1	2020-02-26	North America	USA	Washington	King County	USA	Human	hCoV-19/USA/WA-S81/2020	2020-03-24
EPI_ISL_419554	CT	CCCA	GG	GCC	GGGA	L	B	2020-02-26	North America	USA	California		USA	Human	hCoV-19/USA/CA-CDC-2602/2020	2020-04-02
EPI_ISL_435580	CT	CCCA	GG	GCC	GGGA	L	B	2020-02-26	North America	USA	California	Santa Clara County	USA	Human	hCoV-19/USA/CA-SCCPHD-UC101/2020	2020-05-05
EPI_ISL_430126	TC	CCCA	GG	GCC	GGGA	S	A.1	2020-02-26	North America	USA	Washington	King County	USA	Human	hCoV-19/USA/WA-S272/2020	2020-04-26
EPI_ISL_2731458	CT	TTTG	GG	GCC	AACA	GR	B.1.1	2020-02-26	South America	Brazil	Parana		Brazil	Human	hCoV-19/Brazil/PR-FIOCRUZ-5616/2020	2021-06-30
EPI_ISL_2775494	CT	TTTG	GG	GCC	AACA	GR	B.1.1	2020-02-26	South America	Brazil	Parana		Brazil	Human	hCoV-19/Brazil/PR-FIOCRUZ-5616-TG-172/2020	2021-07-02
EPI_ISL_476559	CT	TTTG	GG	GCC	GGGA	G	B.1	2020-02-27	Africa	Morocco			Morocco	Human	hCoV-19/Morocco/refstage1/2020	2020-06-25
EPI_ISL_413550	CT	TTTG	GG	GCC	AACA	GR	B.1.1	2020-02-27	Africa	Nigeria	Lagos		Nigeria	Human	hCoV-19/Nigeria/Lagos01/2020	2020-03-06
EPI_ISL_454916	CT	CCCA	GG	GCC	GGGA	L	B	2020-02-27	Asia	China	Hubei	Wuhan	China	Human	hCoV-19/Wuhan/HB-WH1-140/2020	2020-05-29
EPI_ISL_454992	CT	CCCA	GT	GCC	GGGA	O	B	2020-02-27	Asia	China	Hubei	Wuhan	China	Human	hCoV-19/Wuhan/HB-WHCM-109/2020	2020-05-29
EPI_ISL_1040046	TC	CCCA	GG	GCC	GGGA	S	A	2020-02-27	Asia	China	Henan		China	Human	hCoV-19/Henan/fahzu0033/2020	2021-02-21
EPI_ISL_1040047	CT	CCCA	GG	GCC	GGGA	L	B	2020-02-27	Asia	China	Henan		China	Human	hCoV-19/Henan/fahzu0034/2020	2021-02-21
EPI_ISL_414686	CT	CCCA	GG	GCC	GGGA	L	B	2020-02-27	Asia	China	Guangdong	Guangzhou	China	Human	hCoV-19/Guangzhou/GZMU0030/2020	2020-03-16
EPI_ISL_415641	CT	CCCA	TT	GCC	GGGA	V	B	2020-02-27	Asia	Georgia	Tbilisi		Georgia	Human	hCoV-19/Georgia/Tb-54/2020	2020-03-18
EPI_ISL_2896259	CT	CCCA	TT	GCC	GGGA	V	B	2020-02-27	Asia	Georgia			Georgia	Human	hCoV-19/Georgia/MM202054/2020	2020-03-22
EPI_ISL_2710833	CT	CCCA	NT	GCN	GGGN	O	B.43	2020-02-27	Asia	Hong Kong			Hong Kong	Human	hCoV-19/HongKong/HKPU-00092/2020	2021-06-28
EPI_ISL_649094	CT	TTTG	TG	GCC	AACA	GR	B.1.1	2020-02-27	Asia	Israel	Rishon-Letsion		Israel	Human	hCoV-19/Israel/CVL-n896/2020	2020-11-22
EPI_ISL_684139	CT	CCCA	TG	GCC	GGGA	O	B	2020-02-27	Asia	Japan	Shizuoka		Japan	Human	hCoV-19/Japan/PG-0199/2020	2020-12-10
EPI_ISL_728206	CT	CCCA	TG	GCC	GGGA	O	B	2020-02-27	Asia	Japan	Aichi		Japan	Human	hCoV-19/Japan/FHU-CS24-0227/2020	2020-12-22
EPI_ISL_479827	CT	CCCA	GG	GCC	GGGA	L	B.12	2020-02-27	Asia	Japan	Hokkaido		Japan	Human	hCoV-19/Japan/PG-0072/2020	2020-07-01
EPI_ISL_479828	CT	CCCA	GG	GCC	GGGA	L	B.12	2020-02-27	Asia	Japan	Hokkaido		Japan	Human	hCoV-19/Japan/PG-0074/2020	2020-07-01
EPI_ISL_684110	CT	CCCA	GG	GCC	GGGA	L	B.12	2020-02-27	Asia	Japan	Hokkaido		Japan	Human	hCoV-19/Japan/PG-0073/2020	2020-12-10
EPI_ISL_450512	CT	CCCA	TG	GCC	GGGA	O	B.4	2020-02-27	Asia	Lebanon	Beirut		Lebanon	Human	hCoV-19/Lebanon/S5_762/2020	2020-05-21
EPI_ISL_490011	CT	TTTG	GG	TCC	GGGA	GH	B.1	2020-02-27	Asia	Saudi Arabia			Saudi Arabia	Human	hCoV-19/SaudiArabia/671/2020	2020-07-14
EPI_ISL_428830	T-	CCCA	GG	GCC	GGGA	S	B	2020-02-27	Asia	Singapore			Singapore	Human	hCoV-19/Singapore/51/2020	2020-04-22
EPI_ISL_462305	CT	CCCA	GG	GCC	GGGA	L	B	2020-02-27	Asia	Singapore			Singapore	Human	hCoV-19/Singapore/187/2020	2020-06-08
EPI_ISL_413514	TC	CCCA	GG	GCC	GGGA	S	A	2020-02-27	Asia	South Korea			South Korea	Human	hCoV-19/SouthKorea/KUMC04/2020	2020-03-06
EPI_ISL_413515	TC	CCCA	GG	GCC	GGGA	S	A	2020-02-27	Asia	South Korea			South Korea	Human	hCoV-19/SouthKorea/KUMC05/2020	2020-03-06
EPI_ISL_413513	TC	CCCA	GG	GCC	GGGA	S	A	2020-02-27	Asia	South Korea			South Korea	Human	hCoV-19/SouthKorea/KUMC03/2020	2020-03-06
EPI_ISL_506949	CT	CCCA	TT	GCC	GGGA	V	B.41	2020-02-27	Asia	South Korea			South Korea	Human	hCoV-19/SouthKorea/KCDC2155/2020	2020-08-02
EPI_ISL_506948	CT	CCCA	TT	GCC	GGGA	V	B.41	2020-02-27	Asia	South Korea			South Korea	Human	hCoV-19/SouthKorea/KCDC2154/2020	2020-08-02
EPI_ISL_497998	CT	CCCA	TT	GCC	GGGA	V	B.41	2020-02-27	Asia	South Korea			South Korea	Human	hCoV-19/SouthKorea/KCDC2097/2020	2020-07-26
EPI_ISL_497996	CT	CCCA	TT	GCC	GGGA	V	B.41	2020-02-27	Asia	South Korea			South Korea	Human	hCoV-19/SouthKorea/KCDC2095/2020	2020-07-26
EPI_ISL_413516	TC	CCCA	GG	GCC	GGGA	S	A	2020-02-27	Asia	South Korea			South Korea	Human	hCoV-19/SouthKorea/KUMC06/2020	2020-03-06
EPI_ISL_420799	CT	CCCA	TT	GCC	GGGA	V	B.41	2020-02-27	Asia	South Korea			South Korea	Human	hCoV-19/SouthKorea/BA-ACH_2604/2020	2020-04-06
EPI_ISL_415742	CT	NCCA	TG	GCC	GGGA	O	B.4	2020-02-27	Asia	Taiwan	Taoyuan		Taiwan	Human	hCoV-19/Taiwan/CGMH-CGU-04/2020	2020-03-19
EPI_ISL_415743	CT	CCCA	TG	GCC	GGGA	O	B.4	2020-02-27	Asia	Taiwan	Taoyuan		Taiwan	Human	hCoV-19/Taiwan/CGMH-CGU-05/2020	2020-03-19
EPI_ISL_582624	CT	CCCA	GG	GCC	GGGA	L	B.53	2020-02-27	Asia	United Arab Emirates			United Arab Emirates	Human	hCoV-19/UnitedArabEmirates/skmc-001/2020	2020-10-16
EPI_ISL_582625	CT	CCCA	GG	GCC	GGGA	L	B.53	2020-02-27	Asia	United Arab Emirates			United Arab Emirates	Human	hCoV-19/UnitedArabEmirates/skmc-003/2020	2020-10-16
EPI_ISL_437993	CT	TTTG	GG	GCC	AACA	GR	B.1.1.331	2020-02-27	Europe	Austria	Vienna		Austria	Human	hCoV-19/Austria/CeMM0143/2020	2020-05-12
EPI_ISL_940534	CT	TTTG	GG	GCC	GGGA	G	B.1	2020-02-27	Europe	France	Ile-de-France		France	Human	hCoV-19/France/IDF_HB_112002103234/2020	2021-02-05
EPI_ISL_437689	CT	-TTG	GG	TCC	GGGA	GH	B.1	2020-02-27	Europe	France	Île-de-France		France	Human	hCoV-19/France/IDF-CIBU200107/2020	2020-05-11
EPI_ISL_852760	CT	TTTG	GG	GCC	GGGA	G	B.1	2020-02-27	Europe	Germany	Baden-Wurttemberg	Freiburg	Germany	Human	hCoV-19/Germany/BW-FR0059/2020	2021-01-20
EPI_ISL_414508	CT	CCCA	GG	GCC	GGGA	L	B.3	2020-02-27	Europe	Germany	North Rhine-Westphalia	Heinsberg District	Germany	Human	hCoV-19/Germany/NW-HHU-08/2020	2020-03-13
EPI_ISL_414506	CT	CCCA	GG	GCN	GGGN	L	B.3	2020-02-27	Europe	Germany	North Rhine-Westphalia	Heinsberg District	Germany	Human	hCoV-19/Germany/NW-HHU-07/2020	2020-03-13
EPI_ISL_414505	CT	CCCA	GG	GCC	GGGA	L	B.3	2020-02-27	Europe	Germany	North Rhine-Westphalia	Heinsberg District	Germany	Human	hCoV-19/Germany/NW-HHU-06/2020	2020-03-13
EPI_ISL_417765	CT	-CCA	TT	GCC	GGGA	V	B	2020-02-27	Europe	Iceland	Reykjavik		Iceland	Human	hCoV-19/Iceland/13/2020	2020-03-27
EPI_ISL_457749	CT	TTTG	GG	GCC	GGGA	G	B.1	2020-02-27	Europe	Italy	Abruzzo		Italy	Human	hCoV-19/Italy/ABR-IZSGC-484/2020	2020-06-02
EPI_ISL_1181764	CT	TTTG	GG	GCC	GGGA	G	B.1	2020-02-27	Europe	Italy	Veneto		Italy	Human	hCoV-19/Italy/VEN-SI_33/2020	2021-03-08
EPI_ISL_1064068	CT	CCCA	TT	GCC	GGGA	V	B	2020-02-27	Europe	Italy	Veneto	Padova	Italy	Human	hCoV-19/Italy/VEN-SR-38-B/2020	2021-02-24
EPI_ISL_1181771	CT	TTTG	GG	GCC	GGGA	G	B.1	2020-02-27	Europe	Italy	Veneto		Italy	Human	hCoV-19/Italy/VEN-SI_54/2020	2021-03-08
EPI_ISL_1064069	CT	CCCA	TT	GCC	GGGA	V	B	2020-02-27	Europe	Italy	Veneto	Padova	Italy	Human	hCoV-19/Italy/VEN-SR-26-B/2020	2021-02-24
EPI_ISL_1064074	CT	CCCA	TT	GCC	GGGA	V	B	2020-02-27	Europe	Italy	Veneto	Padova	Italy	Human	hCoV-19/Italy/VEN-SR-49-B/2020	2021-02-24
EPI_ISL_1064073	CT	CCCA	TT	GCC	GGGA	V	B	2020-02-27	Europe	Italy	Veneto	Padova	Italy	Human	hCoV-19/Italy/VEN-SR-20-B/2020	2021-02-24
EPI_ISL_1064070	CT	CCCA	TT	GCC	GGGA	V	B	2020-02-27	Europe	Italy	Veneto	Padova	Italy	Human	hCoV-19/Italy/VEN-SR-36-B/2020	2021-02-24
EPI_ISL_1064071	CT	CCCA	TT	GCC	GGGA	V	B	2020-02-27	Europe	Italy	Veneto	Padova	Italy	Human	hCoV-19/Italy/VEN-SR-15-B/2020	2021-02-24
EPI_ISL_1181761	CT	CCCA	TT	GCC	GGGA	V	B	2020-02-27	Europe	Italy	Veneto		Italy	Human	hCoV-19/Italy/VEN-SI_9/2020	2021-03-08
EPI_ISL_1064075	CT	CCCA	TT	GCC	GGGA	V	B	2020-02-27	Europe	Italy	Veneto	Padova	Italy	Human	hCoV-19/Italy/VEN-SR-73-B/2020	2021-02-24
EPI_ISL_1181802	CT	CCCA	TT	GCC	GGGA	V	B	2020-02-27	Europe	Italy	Veneto		Italy	Human	hCoV-19/Italy/VEN-SI_10/2020	2021-03-08
EPI_ISL_1181743	CT	TTTG	GG	GCC	GGGA	G	B.1	2020-02-27	Europe	Italy	Veneto		Italy	Human	hCoV-19/Italy/VEN-SI_7/2020	2021-03-08
EPI_ISL_1064076	CT	CCCA	TT	GCC	GGGA	V	B	2020-02-27	Europe	Italy	Veneto	Padova	Italy	Human	hCoV-19/Italy/VEN-SI-9-B/2020	2021-02-24
EPI_ISL_1064072	CT	CCCA	TT	GCC	GGGA	V	B	2020-02-27	Europe	Italy	Veneto	Padova	Italy	Human	hCoV-19/Italy/VEN-SR-16-B/2020	2021-02-24
EPI_ISL_803895	CT	TTTG	GG	GCC	AACA	GR	B.1.1	2020-02-27	Europe	Italy	Tuscany		Italy	Human	hCoV-19/Italy/TUS-UniSi13/2020	2021-01-12
EPI_ISL_542242	CT	TTTG	GG	GCC	AACA	GR	B.1.1	2020-02-27	Europe	Italy	Lombardy		Italy	Human	hCoV-19/Italy/LOM-UniMI-L278/2020	2020-09-23
EPI_ISL_542406	CT	TTTG	GG	GCC	GGGA	G	B.1	2020-02-27	Europe	Italy	Lombardy		Italy	Human	hCoV-19/Italy/LOM-UniMI-L60/2020	2020-09-23
EPI_ISL_454750	CT	TTTG	GG	GCC	AACA	GR	B.1.1	2020-02-27	Europe	Netherlands	Utrecht		Netherlands	Human	hCoV-19/Netherlands/NoordHolland_10001/2020	2020-05-29
EPI_ISL_413586	CT	CCCA	GG	GCC	GGGA	L	B.11	2020-02-27	Europe	Netherlands	Noord-Brabant	Tilburg	Netherlands	Human	hCoV-19/Netherlands/Tilburg_1363354/2020	2020-03-07
EPI_ISL_547499	CT	TTTG	GG	GCC	AACA	GR	B.1.1	2020-02-27	Europe	Netherlands	Noord-Holland		Netherlands	Human	hCoV-19/Netherlands/NH-RIVM-10073/2020	2020-09-24
EPI_ISL_636504	CT	CCCA	GG	GCC	GGGA	L	B.11	2020-02-27	Europe	Netherlands	Noord-Brabant		Netherlands	Human	hCoV-19/Netherlands/NB-RIVM-10300/2020	2020-11-13
EPI_ISL_417490	CT	CCCA	TT	GCC	GGGA	V	B	2020-02-27	Europe	Norway	Oslo		Norway	Human	hCoV-19/Norway/1443/2020	2020-03-26
EPI_ISL_417483	CT	CCCA	TT	GCC	GGGA	V	B	2020-02-27	Europe	Norway	Oslo		Norway	Human	hCoV-19/Norway/1379/2020	2020-03-26
EPI_ISL_530042	CT	CCCA	GG	GCC	GGGA	L	B	2020-02-27	Europe	Spain	Madrid		Spain	Human	hCoV-19/Spain/MD-HLP-113/2020	2020-09-10
EPI_ISL_416485	TC	CCCA	GG	GCC	GGGA	S	A.2	2020-02-27	Europe	Spain	Comunitat Valenciana	Valencia	Spain	Human	hCoV-19/Spain/VC-FISABIO-6/2020	2020-03-22
EPI_ISL_416484	TC	CCCA	GG	GCC	GGGA	S	A.2	2020-02-27	Europe	Spain	Comunitat Valenciana	Valencia	Spain	Human	hCoV-19/Spain/VC-FISABIO-5/2020	2020-03-22
EPI_ISL_419687	TC	CCCA	GG	GCN	NGGN	S	A.2	2020-02-27	Europe	Spain	Comunitat Valenciana	Valencia	Spain	Human	hCoV-19/Spain/VC-FISABIO-23/2020	2020-04-03
EPI_ISL_419689	CT	TTTG	GG	GCN	AACN	GR	B.1.1.236	2020-02-27	Europe	Spain	Comunitat Valenciana	Valencia	Spain	Human	hCoV-19/Spain/VC-FISABIO-25/2020	2020-04-03
EPI_ISL_430847	CT	CCCA	TG	GCC	GGGA	O	B.4	2020-02-27	Europe	Sweden	Stockholm		Sweden	Human	hCoV-19/Sweden/20-04631/2020	2020-04-28
EPI_ISL_415698	CT	TTTG	GG	GCC	AACA	GR	B.1.1	2020-02-27	Europe	Switzerland	Grisons		Switzerland	Human	hCoV-19/Switzerland/GR-HUG-2988/2020	2020-03-19
EPI_ISL_418271	CT	TTTG	GG	GCC	AACA	GR	B.1.1	2020-02-27	Europe	Switzerland	Basel-Stadt		Switzerland	Human	hCoV-19/Switzerland/BS-UHB-42169171/2020	2020-03-30
EPI_ISL_415699	CT	TTTG	GG	GCC	AACA	GR	B.1.1	2020-02-27	Europe	Switzerland	Grisons		Switzerland	Human	hCoV-19/Switzerland/GR-HUG-3043/2020	2020-03-19
EPI_ISL_414019	CT	TTTG	GG	GCC	GGGA	G	B.1	2020-02-27	Europe	Switzerland	Geneva		Switzerland	Human	hCoV-19/Switzerland/GE-SNRCI-29943121/2020	2020-03-10
EPI_ISL_414020	CT	TTTG	GG	GCC	GGGA	G	B.1	2020-02-27	Europe	Switzerland	Geneva		Switzerland	Human	hCoV-19/Switzerland/GE-SNRCI-29945373/2020	2020-03-10
EPI_ISL_414021	CT	TTTG	GG	GCC	AACA	GR	B.1.1	2020-02-27	Europe	Switzerland	Basel-Landschaft		Switzerland	Human	hCoV-19/Switzerland/BL-SNRCI-29950902/2020	2020-03-10
EPI_ISL_414022	CT	TTTG	GG	GCC	AACA	GR	B.1.1	2020-02-27	Europe	Switzerland	Geneva		Switzerland	Human	hCoV-19/Switzerland/GE-SNRCI-29949586/2020	2020-03-10
EPI_ISL_413020	CT	TTTG	GG	GCC	AACA	GR	B.1.1	2020-02-27	Europe	Switzerland	Zurich		Switzerland	Human	hCoV-19/Switzerland/ZH-UZH-1000477377/2020	2020-03-03
EPI_ISL_413999	CT	TTTG	GG	GCC	GGGA	G	B.1	2020-02-27	Europe	Switzerland	Aargau		Switzerland	Human	hCoV-19/Switzerland/AG-SNRCI-29940361/2020	2020-03-10
EPI_ISL_2737724	CT	CCCA	TT	GCC	GGGA	V	B.4	2020-02-27	Europe	United Kingdom	England		United Kingdom	Human	hCoV-19/England/PHEC-1B187/2020	2021-06-30
EPI_ISL_2737723	CT	CCCA	TT	GCC	GGGA	V	B.4	2020-02-27	Europe	United Kingdom	England		United Kingdom	Human	hCoV-19/England/PHEC-1B178/2020	2021-06-30
EPI_ISL_2737719	CT	TTTG	GG	GCC	GGGA	G	B.1.540	2020-02-27	Europe	United Kingdom	England		United Kingdom	Human	hCoV-19/England/PHEC-1B13C/2020	2021-06-30
EPI_ISL_2737720	CT	TTTG	GG	GCC	GGGA	G	B.1.157	2020-02-27	Europe	United Kingdom	England		United Kingdom	Human	hCoV-19/England/PHEC-1B14B/2020	2021-06-30
EPI_ISL_2737722	CT	TTTG	GG	GCC	GGGA	G	B.1.540	2020-02-27	Europe	United Kingdom	England		United Kingdom	Human	hCoV-19/England/PHEC-1B169/2020	2021-06-30
EPI_ISL_413555	CT	TTTG	GG	GCC	GGGA	G	B.1	2020-02-27	Europe	United Kingdom	Wales		United Kingdom	Human	hCoV-19/Wales/PHW1/2020	2020-03-07
EPI_ISL_440486	CT	TTTG	GG	GCC	GGGA	G	B.1	2020-02-27	Europe	United Kingdom	England		United Kingdom	Human	hCoV-19/England/CAMB-8475A/2020	2020-05-12
EPI_ISL_2737730	CT	CCCA	TG	GCC	GGGA	O	B.4	2020-02-27	Europe	United Kingdom	England		United Kingdom	Human	hCoV-19/England/PHEC-1B1E1/2020	2021-06-30
EPI_ISL_2737726	CT	TTTG	GG	GCC	RRSA	G	B.1	2020-02-27	Europe	United Kingdom	England		United Kingdom	Human	hCoV-19/England/PHEC-1B1A5/2020	2021-06-30
EPI_ISL_2737749	CT	CCCA	GG	GCC	GGGA	L	B.1	2020-02-27	Europe	United Kingdom	England		United Kingdom	Human	hCoV-19/England/PHEC-1B318/2020	2021-06-30
EPI_ISL_464209	CT	TTTG	GG	GCC	GGGA	G	B.1.157	2020-02-27	Europe	United Kingdom	England		United Kingdom	Human	hCoV-19/England/20099066204/2020	2020-06-11
EPI_ISL_414012	CT	TTTG	GG	GCC	AACA	GR	B.1.1.236	2020-02-27	Europe	United Kingdom	England		United Kingdom	Human	hCoV-19/England/200990723/2020	2020-03-10
EPI_ISL_414523	CT	TTTG	GG	GCC	GGGA	G	B.1	2020-02-27	Europe	United Kingdom	England		United Kingdom	Human	hCoV-19/England/200990660/2020	2020-03-13
EPI_ISL_464226	CT	TTTG	GG	GCC	GGGA	G	B.1	2020-02-27	Europe	United Kingdom	England		United Kingdom	Human	hCoV-19/England/20099073004/2020	2020-06-11
EPI_ISL_464229	CT	TTTG	GG	GCC	AACA	GR	B.1.1.236	2020-02-27	Europe	United Kingdom	England		United Kingdom	Human	hCoV-19/England/20099089604/2020	2020-06-11
EPI_ISL_464411	CT	CCCA	TT	GCC	GGGA	V	B	2020-02-27	Europe	United Kingdom	England		United Kingdom	Human	hCoV-19/England/201061453/2020	2020-06-11
EPI_ISL_415144	CT	CCCA	TT	GCC	GGGA	V	B.29	2020-02-27	Europe	United Kingdom	England		United Kingdom	Human	hCoV-19/England/20102000106/2020	2020-03-16
EPI_ISL_464208	CT	TTTG	GG	GCC	GGGA	G	B.1.157	2020-02-27	Europe	United Kingdom	England		United Kingdom	Human	hCoV-19/England/20099066104/2020	2020-06-11
EPI_ISL_464225	CT	TTTG	GG	GCC	GGGA	G	B.1	2020-02-27	Europe	United Kingdom	England		United Kingdom	Human	hCoV-19/England/20099072904/2020	2020-06-11
EPI_ISL_464190	CT	CCCA	TT	GCC	GGGA	V	B.40	2020-02-27	Europe	United Kingdom	England		United Kingdom	Human	hCoV-19/England/20096115304/2020	2020-06-11
EPI_ISL_464189	CT	CCCA	TG	GCC	GGGA	O	B.4	2020-02-27	Europe	United Kingdom	England		United Kingdom	Human	hCoV-19/England/20096101804/2020	2020-06-11
EPI_ISL_414008	CT	CCCA	TG	GCC	GGGA	O	B.1	2020-02-27	Europe	United Kingdom	England		United Kingdom	Human	hCoV-19/England/200960041/2020	2020-03-10
EPI_ISL_464192	CT	CCCA	TG	GCC	GGGA	O	B.28	2020-02-27	Europe	United Kingdom	England		United Kingdom	Human	hCoV-19/England/20098017104/2020	2020-06-11
EPI_ISL_464193	CT	CCCA	TG	GCC	GGGA	O	B.28	2020-02-27	Europe	United Kingdom	England		United Kingdom	Human	hCoV-19/England/20098017204/2020	2020-06-11
EPI_ISL_464194	CT	TTTG	GG	GCC	GGGA	G	B.1	2020-02-27	Europe	United Kingdom	England		United Kingdom	Human	hCoV-19/England/20098017504/2020	2020-06-11
EPI_ISL_2737748	CT	TTTG	GG	GCC	GGGA	G	B.1.1	2020-02-27	Europe	United Kingdom	England		United Kingdom	Human	hCoV-19/England/PHEC-1B309/2020	2021-06-30
EPI_ISL_2737752	CT	CCCA	TT	GCC	GGGA	V	B.4	2020-02-27	Europe	United Kingdom	England		United Kingdom	Human	hCoV-19/England/PHEC-1B345/2020	2021-06-30
EPI_ISL_464200	CT	TTTG	GG	GCC	GGGA	G	B.1.157	2020-02-27	Europe	United Kingdom	England		United Kingdom	Human	hCoV-19/England/20099000504/2020	2020-06-11
EPI_ISL_464196	CT	TTTG	GG	GCC	AACA	GR	B.40	2020-02-27	Europe	United Kingdom	England		United Kingdom	Human	hCoV-19/England/20098017704/2020	2020-06-11
EPI_ISL_464197	CT	CCCA	TT	GCC	GGGA	V	B.40	2020-02-27	Europe	United Kingdom	England		United Kingdom	Human	hCoV-19/England/20098017804/2020	2020-06-11
EPI_ISL_415578	CT	CCCA	TG	GCC	GGGA	O	B.4	2020-02-27	North America	Canada	British Columbia		Canada	Human	hCoV-19/Canada/BC_13297/2020	2020-03-18
EPI_ISL_412972	CT	TTTG	GG	GCC	AACA	GR	B.1.1	2020-02-27	North America	Mexico	Mexico City		Mexico	Human	hCoV-19/Mexico/CMX-InDRE-01/2020	2020-03-01
EPI_ISL_496617	TC	CCCA	GG	GCC	GGGA	S	A.1	2020-02-27	North America	Panama	Panama Center	Amelia Denis de Icaza	Panama	Human	hCoV-19/Panama/328941/2020	2020-07-24
EPI_ISL_413558	CT	CCCA	GG	GCC	GGGA	L	B	2020-02-27	North America	USA	California	Solano County	USA	Human	hCoV-19/USA/CA-CDPH-UC2/2020	2020-03-07
EPI_ISL_417096	TC	CCCA	GG	GCC	GGGA	S	A.1	2020-02-27	North America	USA	Washington		USA	Human	hCoV-19/USA/WA-S43/2020	2020-03-24
EPI_ISL_413559	CT	CCCA	GG	GCC	GGGA	L	B	2020-02-27	North America	USA	California	Solano County	USA	Human	hCoV-19/USA/CA-CDPH-UC3/2020	2020-03-07
EPI_ISL_515911	TC	CCCA	GG	GCC	GGGA	S	A.1	2020-02-27	North America	USA	California		USA	Human	hCoV-19/USA/CA-CDPH018/2020	2020-08-20
EPI_ISL_515910	CT	CCCA	GG	GCC	GGGA	L	B	2020-02-27	North America	USA	California		USA	Human	hCoV-19/USA/CA-CDPH017/2020	2020-08-20
EPI_ISL_419555	CT	CCCA	TT	GCC	GGGA	V	B.41	2020-02-27	North America	USA	Washington		USA	Human	hCoV-19/USA/WA_5030/2020	2020-04-02
EPI_ISL_413561	CT	CCCA	GG	GCC	GGGA	L	B	2020-02-27	North America	USA	California	Solano County	USA	Human	hCoV-19/USA/CA-CDPH-UC4/2020	2020-03-07
EPI_ISL_419558	CT	CCCA	TT	GCC	GGGA	V	B	2020-02-27	North America	USA	Oregon		USA	Human	hCoV-19/USA/OR_2656/2020	2020-04-02
EPI_ISL_413025	CT	CCCA	TT	GCC	GGGA	V	B.41	2020-02-27	North America	USA	Washington		USA	Human	hCoV-19/USA/WA3-UW1/2020	2020-03-03
EPI_ISL_470851	CT	CCCA	TG	GCC	GGGA	O	B	2020-02-27	Oceania	Australia	Western Australia		Australia	Human	hCoV-19/Australia/WA34/2020	2020-06-19
EPI_ISL_413490	CT	CCCA	TG	GCC	GGGA	O	B.4	2020-02-27	Oceania	New Zealand	Auckland		New Zealand	Human	hCoV-19/NewZealand/20VR0174/2020	2020-03-05
EPI_ISL_418206	CT	TTTG	GG	TCC	GGGA	GH	B.1.356	2020-02-28	Africa	Senegal	Dakar		Senegal	Human	hCoV-19/Senegal/003/2020	2020-03-29
EPI_ISL_413869	CT	CCCA	GG	GCN	GGGN	L	B	2020-02-28	Asia	China	Guangdong		China	Human	hCoV-19/Guangdong/FS-S42-P0046/2020	2020-03-09
EPI_ISL_413872	CT	CCCA	GG	GCN	GGGN	L	B	2020-02-28	Asia	China	Guangdong		China	Human	hCoV-19/Guangdong/SZ-N59-P0049/2020	2020-03-09
EPI_ISL_1040049	CT	CCCA	GG	GNC	GGGA	O	B.57	2020-02-28	Asia	China	Henan		China	Human	hCoV-19/Henan/fahzu0036/2020	2021-02-21
EPI_ISL_1040048	TC	CCCA	GG	GCC	GGGA	S	A	2020-02-28	Asia	China	Henan		China	Human	hCoV-19/Henan/fahzu0035/2020	2021-02-21
EPI_ISL_454940	CT	CCCA	GG	GCC	GGGA	L	B	2020-02-28	Asia	China	Hubei	Wuhan	China	Human	hCoV-19/Wuhan/HB-WH3-176/2020	2020-05-29
EPI_ISL_469253	CT	CCCA	GG	GCC	GGGA	L	B	2020-02-28	Asia	China	Shanghai		China	Human	hCoV-19/Shanghai/CH-02/2020	2020-06-16
EPI_ISL_454923	CT	CCCA	GG	GCC	GGGA	L	B	2020-02-28	Asia	China	Hubei	Wuhan	China	Human	hCoV-19/Wuhan/HB-WH2-155/2020	2020-05-29
EPI_ISL_454922	CT	CCCA	GG	GCC	GGGA	L	B	2020-02-28	Asia	China	Hubei	Wuhan	China	Human	hCoV-19/Wuhan/HB-WH2-152/2020	2020-05-29
EPI_ISL_454928	CT	CCCA	GG	GCC	GGGA	L	B	2020-02-28	Asia	China	Hubei	Wuhan	China	Human	hCoV-19/Wuhan/HB-WH2-160/2020	2020-05-29
EPI_ISL_454927	CT	CCCA	GG	GCC	GGGA	L	B	2020-02-28	Asia	China	Hubei	Wuhan	China	Human	hCoV-19/Wuhan/HB-WH2-159/2020	2020-05-29
EPI_ISL_454993	CT	CCCA	GT	GCC	GGGA	O	B	2020-02-28	Asia	China	Hubei	Wuhan	China	Human	hCoV-19/Wuhan/HB-WHCM-113/2020	2020-05-29
EPI_ISL_454926	CT	CCCA	GG	GCC	GGGA	L	B	2020-02-28	Asia	China	Hubei	Wuhan	China	Human	hCoV-19/Wuhan/HB-WH2-158/2020	2020-05-29
EPI_ISL_454925	CT	CCCA	GG	GCC	GGGA	L	B	2020-02-28	Asia	China	Hubei	Wuhan	China	Human	hCoV-19/Wuhan/HB-WH2-157/2020	2020-05-29
EPI_ISL_454924	CT	CCCA	GG	GCC	GGGA	L	B	2020-02-28	Asia	China	Hubei	Wuhan	China	Human	hCoV-19/Wuhan/HB-WH2-156/2020	2020-05-29
EPI_ISL_454939	CT	CCCA	GG	GCC	GGGA	L	B	2020-02-28	Asia	China	Hubei	Wuhan	China	Human	hCoV-19/Wuhan/HB-WH3-173/2020	2020-05-29
EPI_ISL_454929	CT	CCCA	GG	GCC	GGGA	L	B	2020-02-28	Asia	China	Hubei	Wuhan	China	Human	hCoV-19/Wuhan/HB-WH2-161/2020	2020-05-29
EPI_ISL_455376	TC	CCCA	GG	GCC	GGGA	S	B	2020-02-28	Asia	China	Hubei	Wuhan	China	Human	hCoV-19/Wuhan/HB-WH3-174/2020	2020-05-29
EPI_ISL_455373	CT	CCCA	GG	GCC	GGGA	L	B	2020-02-28	Asia	China	Hubei	Wuhan	China	Human	hCoV-19/Wuhan/HB-WH2-154/2020	2020-05-29
EPI_ISL_415644	CT	CCCA	TG	GCC	GGGA	O	B.4	2020-02-28	Asia	Georgia	Tbilisi		Georgia	Human	hCoV-19/Georgia/Tb-82/2020	2020-03-18
EPI_ISL_2896261	CT	CCCA	TG	GCC	GGGA	O	B.4	2020-02-28	Asia	Georgia			Georgia	Human	hCoV-19/Georgia/MM202082/2020	2020-03-22
EPI_ISL_3065951	CT	CCCA	GT	GCC	GGGA	O	B.42	2020-02-28	Asia	Hong Kong			Hong Kong	Human	hCoV-19/HongKong/CUHK-NC0298/2020	2021-07-24
EPI_ISL_684111	CT	CCCA	GG	GCC	GGGA	L	B.12	2020-02-28	Asia	Japan	Hokkaido		Japan	Human	hCoV-19/Japan/PG-0075/2020	2020-12-10
EPI_ISL_728208	CT	CCCA	TG	GCC	GGGA	O	B	2020-02-28	Asia	Japan	Aichi		Japan	Human	hCoV-19/Japan/FHU-CS84-0228/2020	2020-12-22
EPI_ISL_479913	TC	CCCA	GG	GCC	GGGA	S	A	2020-02-28	Asia	Japan	Kanto		Japan	Human	hCoV-19/Japan/PG-0213/2020	2020-07-01
EPI_ISL_479830	CT	CCCA	GG	GCC	GGGA	L	B.12	2020-02-28	Asia	Japan	Hokkaido		Japan	Human	hCoV-19/Japan/PG-0077/2020	2020-07-01
EPI_ISL_479829	CT	CCCA	GG	GCC	GGGA	L	B.12	2020-02-28	Asia	Japan	Hokkaido		Japan	Human	hCoV-19/Japan/PG-0076/2020	2020-07-01
EPI_ISL_479803	CT	CCCA	GG	GCC	GGGA	L	B.12	2020-02-28	Asia	Japan	Kanto		Japan	Human	hCoV-19/Japan/PG-0033/2020	2020-07-01
EPI_ISL_418995	T-	CCCA	GG	GCC	GGGA	S	B	2020-02-28	Asia	Singapore			Singapore	Human	hCoV-19/Singapore/12Clin/2020	2020-04-01
EPI_ISL_475998	TN	CCCA	GG	GCC	GGGA	S	B	2020-02-28	Asia	Singapore			Singapore	Human	hCoV-19/Singapore/467/2020	2020-06-25
EPI_ISL_506950	CT	CCCA	TT	GCC	GGGA	V	B.41	2020-02-28	Asia	South Korea			South Korea	Human	hCoV-19/SouthKorea/KCDC2156/2020	2020-08-02
EPI_ISL_3118361	CT	CCCA	TT	GCC	GGGA	V	B.41	2020-02-28	Asia	South Korea	Jeonbuk		South Korea	Human	hCoV-19/SouthKorea/KRISS0002/2020	2021-07-28
EPI_ISL_506952	CT	CCCA	TT	GCC	GGGA	V	B.41	2020-02-28	Asia	South Korea			South Korea	Human	hCoV-19/SouthKorea/KCDC2158/2020	2020-08-02
EPI_ISL_506953	CT	CCCA	TT	GCC	GGGA	V	B.41	2020-02-28	Asia	South Korea			South Korea	Human	hCoV-19/SouthKorea/KCDC2159/2020	2020-08-02
EPI_ISL_1007671	CT	CCCA	TT	GCC	GGGA	V	B.41	2020-02-28	Asia	South Korea	Gwangju		South Korea	Human	hCoV-19/SouthKorea/Chosun-CoV48_NP/2020	2021-02-16
EPI_ISL_582626	TT	TNCA	GG	GCC	GGGA	O	B	2020-02-28	Asia	United Arab Emirates			United Arab Emirates	Human	hCoV-19/UnitedArabEmirates/skmc-01319674/2020	2020-10-16
EPI_ISL_475836	CT	TTTG	GG	GCC	AACA	GR	B.1.1.331	2020-02-28	Europe	Austria			Austria	Human	hCoV-19/Austria/CeMM0401/2020	2020-06-25
EPI_ISL_437994	CT	TTTG	GG	GCC	AACA	GR	B.1.1.331	2020-02-28	Europe	Austria	Vienna		Austria	Human	hCoV-19/Austria/CeMM0146/2020	2020-05-12
EPI_ISL_437995	CT	TTTG	GG	GCC	AACA	GR	B.1.1.331	2020-02-28	Europe	Austria	Vienna		Austria	Human	hCoV-19/Austria/CeMM0147/2020	2020-05-12
EPI_ISL_416143	CT	TTTG	GG	GCC	GGGA	G	B.1	2020-02-28	Europe	Denmark	Hovedstaden	Copenhagen	Denmark	Human	hCoV-19/Denmark/SSI-02/2020	2020-03-20
EPI_ISL_629082	CT	TTTG	GG	GCC	GGGA	G	B.1	2020-02-28	Europe	France	Auvergne-Rhone-Alpes	Saint-Julien-en-Genevois	France	Human	hCoV-19/France/ARA-SC002/2020	2020-11-10
EPI_ISL_629081	CT	TTTG	GG	GCC	AACA	GR	B.1.1	2020-02-28	Europe	France	Auvergne-Rhone-Alpes	Saint-Julien-en-Genevois	France	Human	hCoV-19/France/ARA-SC001/2020	2020-11-10
EPI_ISL_693387	CT	CCCA	TT	GCC	GGGA	V	B	2020-02-28	Europe	France	Provence-Alpes-Cote d'Azur	Nice	France	Human	hCoV-19/France/PAC02003/2020	2020-12-11
EPI_ISL_1015043	CT	TTTG	GG	TCC	GGGA	GH	B.1	2020-02-28	Europe	France	Ile-de-France		France	Human	hCoV-19/France/IDF_PSL_214/2020	2021-02-17
EPI_ISL_1015004	CT	TTTG	GG	TCC	GGGA	GH	B.1	2020-02-28	Europe	France	Ile-de-France		France	Human	hCoV-19/France/IDF_PSL_165/2020	2021-02-17
EPI_ISL_1015003	CT	TTTG	GG	TCC	GGGA	GH	B.1	2020-02-28	Europe	France	Ile-de-France		France	Human	hCoV-19/France/IDF_PSL_229/2020	2021-02-17
EPI_ISL_940530	CT	TCCA	GG	TCC	GGGA	O	B.1	2020-02-28	Europe	France	Ile-de-France		France	Human	hCoV-19/France/IDF_HB_112002105386/2020	2021-02-05
EPI_ISL_940537	CT	TCTG	GG	TCC	GGGA	O	B.1	2020-02-28	Europe	France	Ile-de-France		France	Human	hCoV-19/France/IDF_HB_112002105432/2020	2021-02-05
EPI_ISL_940535	CT	TTTG	GG	TCC	GGGA	GH	B.1	2020-02-28	Europe	France	Ile-de-France		France	Human	hCoV-19/France/IDF_HB_112002107124/2020	2021-02-05
EPI_ISL_940531	CT	TTTG	GG	TCC	GGGA	GH	B.1	2020-02-28	Europe	France	Ile-de-France		France	Human	hCoV-19/France/IDF_HB_112002105286/2020	2021-02-05
EPI_ISL_1015044	CT	TTTG	GG	TCC	GGGA	GH	B.1	2020-02-28	Europe	France	Ile-de-France		France	Human	hCoV-19/France/IDF_PSL_489/2020	2021-02-17
EPI_ISL_508933	CT	TTTG	GG	TCC	GGGA	GH	B.1	2020-02-28	Europe	France	Auvergne-Rhone-Alpes	Lyon	France	Human	hCoV-19/France/ARA-05288/2020	2020-08-04
EPI_ISL_1015211	CT	TTTG	GG	TCC	GGGA	GH	B.1	2020-02-28	Europe	France	Ile-de-France		France	Human	hCoV-19/France/IDF_PSL_488/2020	2021-02-17
EPI_ISL_1015210	CT	TTTG	GG	TCC	GGGA	GH	B.1	2020-02-28	Europe	France	Ile-de-France		France	Human	hCoV-19/France/IDF_PSL_487/2020	2021-02-17
EPI_ISL_418220	CT	TTTG	GG	TCC	GGGA	GH	B.1	2020-02-28	Europe	France	Hauts-de-France	Compiègne	France	Human	hCoV-19/France/HDF-1645/2020	2020-03-29
EPI_ISL_414574	CT	CCCA	GG	GCN	GGGN	L	B.3	2020-02-28	Europe	Germany	North Rhine-Westphalia	Heinsberg District	Germany	Human	hCoV-19/Germany/NW-HHU-10/2020	2020-03-13
EPI_ISL_414509	CT	CCCA	GG	GCC	GGGA	L	B.3	2020-02-28	Europe	Germany	North Rhine-Westphalia	Heinsberg District	Germany	Human	hCoV-19/Germany/NW-HHU-09/2020	2020-03-13
EPI_ISL_729478	CT	CCCA	GG	GCC	GGGA	L	B.3	2020-02-28	Europe	Germany	North Rhine-Westphalia		Germany	Human	hCoV-19/Germany/NW-ChVir1683/2020	2020-12-22
EPI_ISL_413488	CT	CCCA	GG	GCC	GGGA	L	B.3	2020-02-28	Europe	Germany	North Rhine-Westphalia	Heinsberg District	Germany	Human	hCoV-19/Germany/NW-HHU-01/2020	2020-03-05
EPI_ISL_1064064	CT	CCCA	TT	GCC	GGGA	V	B	2020-02-28	Europe	Italy	Veneto	Padova	Italy	Human	hCoV-19/Italy/VEN-SR-48-B/2020	2021-02-24
EPI_ISL_1064066	CT	CCCA	TT	GCC	GGGA	V	B	2020-02-28	Europe	Italy	Veneto	Padova	Italy	Human	hCoV-19/Italy/VEN-SR-50-B/2020	2021-02-24
EPI_ISL_542251	CT	TTTG	GG	GCC	GGGA	G	B.1.91	2020-02-28	Europe	Italy	Lombardy		Italy	Human	hCoV-19/Italy/LOM-UniMI-L287/2020	2020-09-23
EPI_ISL_542252	CT	TTTG	GG	GCC	GGGA	G	B.1	2020-02-28	Europe	Italy	Lombardy		Italy	Human	hCoV-19/Italy/LOM-UniMI-L288/2020	2020-09-23
EPI_ISL_1064065	CT	CCCA	TT	GCC	GGGA	V	B	2020-02-28	Europe	Italy	Veneto	Padova	Italy	Human	hCoV-19/Italy/VEN-SR-35-B/2020	2021-02-24
EPI_ISL_1064067	CT	CCCA	TT	GCC	GGGA	V	B	2020-02-28	Europe	Italy	Veneto	Padova	Italy	Human	hCoV-19/Italy/VEN-SR-37-B/2020	2021-02-24
EPI_ISL_542247	CT	TTTG	GG	GCC	GGGA	G	B.1	2020-02-28	Europe	Italy	Lombardy		Italy	Human	hCoV-19/Italy/LOM-UniMI-L283/2020	2020-09-23
EPI_ISL_1064063	CT	CCCA	TT	GCC	GGGA	V	B	2020-02-28	Europe	Italy	Veneto	Padova	Italy	Human	hCoV-19/Italy/VEN-SR-66-B/2020	2021-02-24
EPI_ISL_542125	CT	TTTG	GG	GCC	AACA	GR	B.1.1	2020-02-28	Europe	Italy	Lombardy		Italy	Human	hCoV-19/Italy/LOM-UniMI-L129/2020	2020-09-23
EPI_ISL_542250	CT	TTTG	GG	GCC	GGGA	G	B.1.91	2020-02-28	Europe	Italy	Lombardy		Italy	Human	hCoV-19/Italy/LOM-UniMI-L286/2020	2020-09-23
EPI_ISL_542249	CT	TTTG	GG	GCC	AACA	GR	B.1.1	2020-02-28	Europe	Italy	Lombardy		Italy	Human	hCoV-19/Italy/LOM-UniMI-L285/2020	2020-09-23
EPI_ISL_1064062	CT	CCCA	TT	GCC	GGGA	V	B	2020-02-28	Europe	Italy	Veneto	Padova	Italy	Human	hCoV-19/Italy/VEN-SR-5-B/2020	2021-02-24
EPI_ISL_1064061	CT	CCCA	TT	GCC	GGGA	V	B	2020-02-28	Europe	Italy	Veneto	Padova	Italy	Human	hCoV-19/Italy/VEN-SR-10-B/2020	2021-02-24
EPI_ISL_1064060	CT	CCCA	TT	GCC	GGGA	V	B	2020-02-28	Europe	Italy	Veneto	Padova	Italy	Human	hCoV-19/Italy/VEN-SR-18-B/2020	2021-02-24
EPI_ISL_1064034	CT	CCCA	TT	GCC	GGGA	V	B	2020-02-28	Europe	Italy	Veneto	Padova	Italy	Human	hCoV-19/Italy/VEN-SR-27-B/2020	2021-02-24
EPI_ISL_542248	CT	TTTG	GG	GCC	GGGA	G	B.1	2020-02-28	Europe	Italy	Lombardy		Italy	Human	hCoV-19/Italy/LOM-UniMI-L284/2020	2020-09-23
EPI_ISL_542246	CT	TTTG	GG	GCC	AACA	GR	B.1.1	2020-02-28	Europe	Italy	Lombardy		Italy	Human	hCoV-19/Italy/LOM-UniMI-L282/2020	2020-09-23
EPI_ISL_542245	CT	TTTG	GG	GCC	GGGA	G	B.1.91	2020-02-28	Europe	Italy	Lombardy		Italy	Human	hCoV-19/Italy/LOM-UniMI-L281/2020	2020-09-23
EPI_ISL_542244	CT	TTTG	GG	GCC	AACA	GR	B.1.1	2020-02-28	Europe	Italy	Lombardy		Italy	Human	hCoV-19/Italy/LOM-UniMI-L280/2020	2020-09-23
EPI_ISL_516084	CT	TTTG	GG	GCC	GGGA	G	B.1	2020-02-28	Europe	Italy	Marche	Ancona	Italy	Human	hCoV-19/Italy/MAR-UnivPM-73696/2020	2020-08-16
EPI_ISL_516085	CT	TTTG	GG	GCC	GGGA	G	B.1	2020-02-28	Europe	Italy	Marche	Ancona	Italy	Human	hCoV-19/Italy/MAR-UnivPM-73702/2020	2020-08-16
EPI_ISL_542243	CT	TTTG	GG	GCC	GGGA	G	B.1	2020-02-28	Europe	Italy	Lombardy		Italy	Human	hCoV-19/Italy/LOM-UniMI-L279/2020	2020-09-23
EPI_ISL_460092	CT	TTTG	GG	GCC	GGGA	G	B.1	2020-02-28	Europe	Italy	Lombardy		Italy	Human	hCoV-19/Italy/LOM-INMI-11951/2020	2020-06-05
EPI_ISL_460090	CT	TTTG	GG	GCC	GGGA	G	B.1	2020-02-28	Europe	Italy	Lombardy		Italy	Human	hCoV-19/Italy/LOM-INMI-11550/2020	2020-06-05
EPI_ISL_460080	CT	TTTG	GG	GCC	AACA	GR	B.1.1	2020-02-28	Europe	Italy	Lombardy		Italy	Human	hCoV-19/Italy/LOM-INMI-BG-11639/2020	2020-06-05
EPI_ISL_417922	CT	TTTG	GG	GCC	AACA	GR	B.1.1	2020-02-28	Europe	Italy	Lazio	Rome	Italy	Human	hCoV-19/Italy/LAZ-INMI4/2020	2020-03-27
EPI_ISL_1499504	CT	-TTG	GG	GCC	GGGA	G	B.1.540	2020-02-28	Europe	Italy	Lombardy		Italy	Human	hCoV-19/Italy/LOM-UniSR2/2020	2021-04-07
EPI_ISL_413570	CT	TTTG	GG	GCC	AACA	GR	B.1.1	2020-02-28	Europe	Netherlands	Noord-Holland	Diemen	Netherlands	Human	hCoV-19/Netherlands/Diemen_1363454/2020	2020-03-07
EPI_ISL_413569	CT	TTTG	GG	GCC	AACA	GR	B.1.1	2020-02-28	Europe	Netherlands	Zuid-Holland	Delft	Netherlands	Human	hCoV-19/Netherlands/Delft_1363424/2020	2020-03-07
EPI_ISL_1706374	CT	TTTG	GG	GCC	AACA	GR	B.1.1	2020-02-28	Europe	Netherlands	Zuid-Holland		Netherlands	Human	hCoV-19/Netherlands/ZH-EMC-2498/2020	2021-04-23
EPI_ISL_454754	CT	TTTG	GG	GCC	AACA	GR	B.1.1	2020-02-28	Europe	Netherlands	Utrecht		Netherlands	Human	hCoV-19/Netherlands/ZuidHolland_10005/2020	2020-05-29
EPI_ISL_454753	CT	TTTG	GG	GCC	AACA	GR	B.1.1	2020-02-28	Europe	Netherlands	Utrecht		Netherlands	Human	hCoV-19/Netherlands/ZuidHolland_10004/2020	2020-05-29
EPI_ISL_454752	CT	CCCA	GG	GCC	GGGA	L	B.11	2020-02-28	Europe	Netherlands	Utrecht		Netherlands	Human	hCoV-19/Netherlands/NoordBrabant_10003/2020	2020-05-29
EPI_ISL_454751	CT	TTTG	GG	GCC	AACA	GR	B.1.1	2020-02-28	Europe	Netherlands	Utrecht		Netherlands	Human	hCoV-19/Netherlands/NoordHolland_10002/2020	2020-05-29
EPI_ISL_3031192	CT	TTTG	GG	GCC	GGGA	G	B.1	2020-02-28	Europe	Norway	Viken		Norway	Human	hCoV-19/Norway/1500/2020	2021-07-21
EPI_ISL_420134	CT	TTTG	GG	GCC	GGGA	G	B.1	2020-02-28	Europe	Norway			Norway	Human	hCoV-19/Norway/1495/2020	2020-04-05
EPI_ISL_420135	CT	CCCA	TT	GCC	GGGA	V	B	2020-02-28	Europe	Norway			Norway	Human	hCoV-19/Norway/1455/2020	2020-04-05
EPI_ISL_2754140	CT	CCCA	NT	GCC	GGGA	O	B.40	2020-02-28	Europe	Spain	Navarra	Pamplona	Spain	Human	hCoV-19/Spain/NC-IBV-97011611/2020	2021-06-30
EPI_ISL_862654	CT	CCCA	TT	GCC	GGGA	V	B	2020-02-28	Europe	Spain	Extremadura		Spain	Human	hCoV-19/Spain/EX-ISCIII-201247/2020	2021-01-24
EPI_ISL_539497	CT	CCCA	TG	GCC	GGGA	O	B	2020-02-28	Europe	Spain	Andalusia		Spain	Human	hCoV-19/Spain/AN-ISCIII-201273/2020	2020-09-18
EPI_ISL_541968	CT	TTTG	GG	GCC	AACA	GR	B.1.1.44	2020-02-28	Europe	Spain	Balearic Islands	Palma de Mallorca	Spain	Human	hCoV-19/Spain/IB-IBV-99007264/2020	2020-09-23
EPI_ISL_539557	CT	TTTG	GG	GCC	GGGA	G	B.1	2020-02-28	Europe	Spain	Extremadura		Spain	Human	hCoV-19/Spain/EX-ISCIII-201239/2020	2020-09-18
EPI_ISL_539558	CC	CCCA	GG	GCC	GGGA	O	B	2020-02-28	Europe	Spain	Extremadura		Spain	Human	hCoV-19/Spain/EX-ISCIII-201248/2020	2020-09-18
EPI_ISL_425178	TC	CCCA	GG	GCC	GGGA	S	A.2	2020-02-28	Europe	Spain	Comunitat Valenciana	Valencia	Spain	Human	hCoV-19/Spain/VC-FISABIO-54/2020	2020-04-14
EPI_ISL_418243	CT	CCCA	TT	GCC	GGGA	V	B.29	2020-02-28	Europe	Spain	Andalusia		Spain	Human	hCoV-19/Spain/AN-ISCIII-201272/2020	2020-03-29
EPI_ISL_455314	TC	CCCA	GG	GCC	GGGA	S	B	2020-02-28	Europe	Spain	Andalusia		Spain	Human	hCoV-19/Spain/AN-ISCIII-201257/2020	2020-05-29
EPI_ISL_475547	CT	CCCA	GG	GCC	GGGA	L	B.4	2020-02-28	Europe	Sweden	Stockholm		Sweden	Human	hCoV-19/Sweden/20-04852/2020	2020-06-23
EPI_ISL_475546	CT	CCCA	GG	GCC	GGGA	L	B.4	2020-02-28	Europe	Sweden	Stockholm		Sweden	Human	hCoV-19/Sweden/20-04851/2020	2020-06-23
EPI_ISL_475545	CT	CCCA	GG	GCC	GGGA	L	B.4	2020-02-28	Europe	Sweden	Stockholm		Sweden	Human	hCoV-19/Sweden/20-04850/2020	2020-06-23
EPI_ISL_527919	CT	TTTG	GG	GCC	AACA	GR	B.1.1	2020-02-28	Europe	Switzerland	Basel-Land		Switzerland	Human	hCoV-19/Switzerland/BL-UHB-42170345/2020	2020-09-06
EPI_ISL_415700	CT	TTTG	GG	GCC	AACA	GR	B.1.1	2020-02-28	Europe	Switzerland	Geneva		Switzerland	Human	hCoV-19/Switzerland/GE-HUG-1402/2020	2020-03-19
EPI_ISL_415454	CT	TTTG	GG	GCC	AACA	GR	B.1.1	2020-02-28	Europe	Switzerland	Geneva		Switzerland	Human	hCoV-19/Switzerland/GE-HUG-1422/2020	2020-03-17
EPI_ISL_415455	CT	TTTG	GG	GCC	AACA	GR	B.1.1	2020-02-28	Europe	Switzerland	Geneva		Switzerland	Human	hCoV-19/Switzerland/GE-HUG-0199/2020	2020-03-17
EPI_ISL_499843	CT	TTTG	GG	GCC	GGGA	G	B.1.540	2020-02-28	Europe	United Kingdom	England		United Kingdom	Human	hCoV-19/England/LIVE-A4F89/2020	2020-07-28
EPI_ISL_2737744	CT	TTTG	GG	GCC	GGGA	G	B.1.76	2020-02-28	Europe	United Kingdom	England		United Kingdom	Human	hCoV-19/England/PHEC-1B2C0/2020	2021-06-30
EPI_ISL_2737742	CT	TTTG	GG	GCC	AACA	GR	B.1	2020-02-28	Europe	United Kingdom	England		United Kingdom	Human	hCoV-19/England/PHEC-1B2A2/2020	2021-06-30
EPI_ISL_2737728	CT	TTTG	GG	GCC	GGGA	G	B.1.157	2020-02-28	Europe	United Kingdom	England		United Kingdom	Human	hCoV-19/England/PHEC-1B1C3/2020	2021-06-30
EPI_ISL_2737751	CT	CCCA	TT	GCC	GGGA	V	B.4	2020-02-28	Europe	United Kingdom	England		United Kingdom	Human	hCoV-19/England/PHEC-1B336/2020	2021-06-30
EPI_ISL_414522	CT	CCCA	NG	GCC	GGGA	O	B.4	2020-02-28	Europe	United Kingdom	England		United Kingdom	Human	hCoV-19/England/200990002/2020	2020-03-13
EPI_ISL_2737729	CT	CCCA	TT	GCC	GGGA	V	B.1	2020-02-28	Europe	United Kingdom	England		United Kingdom	Human	hCoV-19/England/PHEC-1B1D2/2020	2021-06-30
EPI_ISL_2737731	CT	TTTG	GG	GCC	AACA	GR	B.1.1	2020-02-28	Europe	United Kingdom	England		United Kingdom	Human	hCoV-19/England/PHEC-1B1F0/2020	2021-06-30
EPI_ISL_2737732	CT	TTTG	GG	GCC	RRSA	G	B.1	2020-02-28	Europe	United Kingdom	England		United Kingdom	Human	hCoV-19/England/PHEC-1B20C/2020	2021-06-30
EPI_ISL_415132	CT	CCCA	TT	GCC	GGGA	V	B.61	2020-02-28	Europe	United Kingdom	England		United Kingdom	Human	hCoV-19/England/20100001406/2020	2020-03-16
EPI_ISL_415135	CT	TTTG	GG	GCC	GGGA	G	B.1.157	2020-02-28	Europe	United Kingdom	England		United Kingdom	Human	hCoV-19/England/20100005406/2020	2020-03-16
EPI_ISL_2737747	CT	TTTG	GG	GCC	GGGA	G	B.1.1	2020-02-28	Europe	United Kingdom	England		United Kingdom	Human	hCoV-19/England/PHEC-1B2FD/2020	2021-06-30
EPI_ISL_414007	CT	CCCA	NT	GCC	GGGA	O	B.4	2020-02-28	Europe	United Kingdom	England		United Kingdom	Human	hCoV-19/England/200990725/2020	2020-03-10
EPI_ISL_414006	CT	CCCA	NT	GCC	GGGA	O	B.4	2020-02-28	Europe	United Kingdom	England		United Kingdom	Human	hCoV-19/England/200990724/2020	2020-03-10
EPI_ISL_464198	CT	TTTG	GG	GCC	AACA	GR	B.40	2020-02-28	Europe	United Kingdom	England		United Kingdom	Human	hCoV-19/England/20099000104/2020	2020-06-11
EPI_ISL_464251	CT	TTTG	GG	GCC	GGGA	G	B.1.540	2020-02-28	Europe	United Kingdom	England		United Kingdom	Human	hCoV-19/England/20100005304/2020	2020-06-11
EPI_ISL_464199	CT	CCCA	TG	GCC	GGGA	O	B.1	2020-02-28	Europe	United Kingdom	England		United Kingdom	Human	hCoV-19/England/20099000304/2020	2020-06-11
EPI_ISL_464201	CT	CCCA	TG	GCC	GGGA	O	B.28	2020-02-28	Europe	United Kingdom	England		United Kingdom	Human	hCoV-19/England/20099000804/2020	2020-06-11
EPI_ISL_464252	CT	CCCA	TT	GCC	GGGA	V	B.61	2020-02-28	Europe	United Kingdom	England		United Kingdom	Human	hCoV-19/England/20100005504/2020	2020-06-11
EPI_ISL_464228	CT	CCCA	TG	GCC	GGGA	O	B.1.1	2020-02-28	Europe	United Kingdom	England		United Kingdom	Human	hCoV-19/England/20099089504/2020	2020-06-11
EPI_ISL_464224	CT	CCCA	TT	GCC	GGGA	V	B.4	2020-02-28	Europe	United Kingdom	England		United Kingdom	Human	hCoV-19/England/20099072604/2020	2020-06-11
EPI_ISL_464223	CT	CCCA	TG	GCC	GGGA	O	B.1.1	2020-02-28	Europe	United Kingdom	England		United Kingdom	Human	hCoV-19/England/20099072204/2020	2020-06-11
EPI_ISL_464221	CT	CCCA	TT	GCC	GGGA	V	B.4	2020-02-28	Europe	United Kingdom	England		United Kingdom	Human	hCoV-19/England/20099072004/2020	2020-06-11
EPI_ISL_464219	CT	TTTG	GG	GCC	GGGA	G	B.1.540	2020-02-28	Europe	United Kingdom	England		United Kingdom	Human	hCoV-19/England/20099071804/2020	2020-06-11
EPI_ISL_465473	CT	TTTG	GG	GCC	GGGA	G	B.1	2020-02-28	Europe	United Kingdom	England		United Kingdom	Human	hCoV-19/England/20186075504/2020	2020-06-11
EPI_ISL_464253	CT	CCCA	TT	GCC	GGGA	V	B.61	2020-02-28	Europe	United Kingdom	England		United Kingdom	Human	hCoV-19/England/20100005604/2020	2020-06-11
EPI_ISL_413221	CT	TTTG	GG	GCN	AACN	GR	B.1.1	2020-02-28	Europe	United Kingdom	Scotland		United Kingdom	Human	hCoV-19/Scotland/CVR01/2020	2020-03-04
EPI_ISL_464207	CT	TTTG	GG	GCC	AACA	GR	B.1.1.236	2020-02-28	Europe	United Kingdom	England		United Kingdom	Human	hCoV-19/England/20099048604/2020	2020-06-11
EPI_ISL_464206	CT	CCCA	TT	GCC	GGGA	V	B.4	2020-02-28	Europe	United Kingdom	England		United Kingdom	Human	hCoV-19/England/20099048504/2020	2020-06-11
EPI_ISL_464205	CT	CCCA	TT	GCC	GGGA	V	B.4	2020-02-28	Europe	United Kingdom	England		United Kingdom	Human	hCoV-19/England/20099048404/2020	2020-06-11
EPI_ISL_464328	CT	CCCA	GG	GCC	GGGA	L	B.23	2020-02-28	Europe	United Kingdom	England		United Kingdom	Human	hCoV-19/England/20104013504/2020	2020-06-11
EPI_ISL_440483	CT	TTTG	GG	GCC	GGGA	G	B.1	2020-02-28	Europe	United Kingdom	England		United Kingdom	Human	hCoV-19/England/CAMB-84769/2020	2020-05-12
EPI_ISL_440514	CT	CCCA	TT	GCC	GGGA	V	B.61	2020-02-28	Europe	United Kingdom	England		United Kingdom	Human	hCoV-19/England/CAMB-84778/2020	2020-05-12
EPI_ISL_415580	CT	CCCA	TG	GCN	GGGN	O	B.4	2020-02-28	North America	Canada	British Columbia		Canada	Human	hCoV-19/Canada/BC_17397/2020	2020-03-18
EPI_ISL_452139	CT	TTTG	GG	GCC	AACA	GR	B.1.1	2020-02-28	North America	Mexico	State of Mexico		Mexico	Human	hCoV-19/Mexico/CMX-InDRE-07/2020	2020-05-26
EPI_ISL_496605	TC	CCCA	GG	GCC	GGGA	S	A.2	2020-02-28	North America	Panama	Panama Center	Las Cumbres	Panama	Human	hCoV-19/Panama/328709/2020	2020-07-24
EPI_ISL_613446	CT	TTTG	GG	TCC	GGGA	GH	B.1	2020-02-28	North America	Saint Barthelemy			Saint Barthelemy	Human	hCoV-19/SaintBarthelemy/IPG-7358/2020	2020-11-03
EPI_ISL_413557	TC	CCCA	GG	GCC	GGGA	S	A.1	2020-02-28	North America	USA	California	Sonoma County	USA	Human	hCoV-19/USA/CA-CDPH-UC1/2020	2020-03-07
EPI_ISL_413560	TC	CCCA	GG	GCC	GGGA	S	A.1	2020-02-28	North America	USA	Washington		USA	Human	hCoV-19/USA/WA-S3/2020	2020-03-07
EPI_ISL_537558	CT	CCCA	TG	GCC	GGGA	O	B.4	2020-02-28	North America	USA	California	Los Angeles County	USA	Human	hCoV-19/USA/CA-UCLA-260/2020	2020-09-16
EPI_ISL_515909	CT	CCCA	GG	GCC	GGGA	L	B	2020-02-28	North America	USA	California		USA	Human	hCoV-19/USA/CA-CDPH016/2020	2020-08-20
EPI_ISL_430272	TC	CCCA	GG	GCC	GGGA	S	A.1	2020-02-28	North America	USA	Washington	King County	USA	Human	hCoV-19/USA/WA-S234/2020	2020-04-26
EPI_ISL_419553	CT	TTTG	GG	GCC	GGGA	G	B.1	2020-02-28	North America	USA	Rhode Island		USA	Human	hCoV-19/USA/RI_0520/2020	2020-04-02
EPI_ISL_419559	CT	TTTG	GG	GCC	AACA	GR	B.1.1	2020-02-28	North America	USA	Florida		USA	Human	hCoV-19/USA/FL_5125/2020	2020-04-02
EPI_ISL_419560	TC	CCCA	GG	GCC	GGGA	S	A.1	2020-02-28	North America	USA	Florida		USA	Human	hCoV-19/USA/FL_5091/2020	2020-04-02
EPI_ISL_435581	CT	CCCA	GG	GCN	GGGN	L	B	2020-02-28	North America	USA	California	Santa Clara County	USA	Human	hCoV-19/USA/CA-SCCPHD-UC102/2020	2020-05-05
EPI_ISL_435582	CT	CCCA	GG	GCN	GGGN	O	B.55	2020-02-28	North America	USA	California	Santa Clara County	USA	Human	hCoV-19/USA/CA-SCCPHD-UC103/2020	2020-05-05
EPI_ISL_413455	TC	CCCA	GG	GCC	GGGA	S	A.1	2020-02-28	North America	USA	Washington		USA	Human	hCoV-19/USA/WA4-UW2/2020	2020-03-04
EPI_ISL_417152	TC	CCCA	GG	GCC	GGGA	S	A.1	2020-02-28	North America	USA	Washington	King County	USA	Human	hCoV-19/USA/WA-S99/2020	2020-03-24
EPI_ISL_417150	TC	CCCA	GG	GCC	GGGA	S	A.1	2020-02-28	North America	USA	Washington	King County	USA	Human	hCoV-19/USA/WA-S97/2020	2020-03-24
EPI_ISL_417149	TC	CCCA	GG	GCC	GGGA	S	A.1	2020-02-28	North America	USA	Washington	King County	USA	Human	hCoV-19/USA/WA-S96/2020	2020-03-24
EPI_ISL_417148	TC	CCCA	GG	GCC	GGGA	S	A.1	2020-02-28	North America	USA	Washington	King County	USA	Human	hCoV-19/USA/WA-S95/2020	2020-03-24
EPI_ISL_417147	TC	CCCA	GG	GCC	GGGA	S	A.1	2020-02-28	North America	USA	Washington	Snohomish County	USA	Human	hCoV-19/USA/WA-S94/2020	2020-03-24
EPI_ISL_417154	TC	CCCA	GG	GCC	GGGA	S	A.1	2020-02-28	North America	USA	Washington	King County	USA	Human	hCoV-19/USA/WA-S101/2020	2020-03-24
[truncated: 47,996 more rows]
